# Supplementary material for: Digital Presence of Norwegian Scholars on Academic Network Sites—Where and Who Are They?
Source: PLoS One. 2015 Nov 13;10(11):e0142709. doi: 10.1371/journal.pone.0142709 (PMC4643921; doi:10.1371/journal.pone.0142709)
Supplement: S1 Table — The file includes all data used in our analysis. (CSV) [file pone.0142709.s001.csv]

ID	Age	Gender	Position	Faculty	PY	CRIStin Publikasjoner	RID_	RID_Publications	RID_HIndex	RID_Citations	GS	GS_Ppublications	GS_HIndex	GS_Citations	ACA	ACA_Profile Views	ACA_Following	ACA_Followers	ACA_Publications	ORCID_	ORCID_Publications	RG	RG_Publications	RG_Impact Points	RG_Following	RG_Followers	RG_Publication Views	RG_Downloads	RG_Citations	RG_Profile views	RG score
1	37	K	Post doc	SSC	2012	5	0				0				0					0		0
1	38	K	Others	SSC	2013	5	0				0				0					0		0
1	39	K	Others	SSC	2014	5	0				0				0					0		0
2	35	M	Researcher	HUM	2014	1	0				0				0					0		0
3	32	K	Engineer	MNT	2011	2	0				0				0					0		0
4	44	M	Others	MNT	2013	3	0				0				0					0		0
4	45	M	Others	MNT	2014	3	0				0				0					0		0
5	27	M	Researcher	MNT	2011	6	0				0				0					0		0
5	28	M	Researcher	MNT	2012	6	0				0				0					0		0
5	30	M	Researcher	MNT	2014	6	0				0				0					0		0
6	52	M		MED	2011	13	0				0				0					0		0
7	33	K	PhD student	MED	2011	5	0				0				0					0		0
7	35	K	PhD student	MED	2013	5	0				0				0					0		0
7	36	K	PhD student	MED	2014	5	0				0				0					0		0
8	39	M	Researcher	Other Units	2011	5	0				0				0					0		0
8	40	M	Researcher	Other Units	2012	5	0				0				0					0		0
9	46	K	Associate professor	MED	2011	5	0				0				0					0		0
9	48	K	Associate professor	MED	2013	5	0				0				0					0		0
9	49	K	Others	MED	2014	5	0				0				0					0		0
10	34	M	PhD student	MNT	2011	2	0				0				0					0		0
10	36	M	PhD student	MNT	2013	2	0				0				0					0		0
11	40	K		MNT	2013	2	0				0				0					0		0
11	38	K		Other Units	2011	2	0				0				0					0		0
12	27	M		MNT	2011	1	0				0				0					0		0
13	30	M	Post doc	MNT	2014	1	0				0				0					0		0
14	29	M		PSY	2014	1	0				0				0					0		0
15	39	M	Others	MNT	2011	74	0				0				0					0		0
15	40	M	Others	MNT	2012	74	0				0				0					0		0
16	25	M	PhD student	MNT	2013	2	0				0				0					0		0
16	26	M	PhD student	MNT	2014	2	0				0				0					0		0
17	57	M	Others	PSY	2011	3	0				0				0					0		0
17	58	M	Others	PSY	2012	3	0				0				0					0		0
17	60	M	Others	PSY	2014	3	0				0				0					0		0
18	66	M	Associate professor	MED	2011	5	0				0				0					0		0
18	67	M	Associate professor	MED	2012	5	0				0				0					0		0
19	31	K		MNT	2014	1	0				0				0					0		0
20	59	K	Others	PSY	2011	3	0				0				0					0		0
21	46	M	Others	MED	2013	3	0				0				0					0		0
21	47	M	Others	MED	2014	3	0				0				0					0		0
22	34	M	Engineer	MED	2011	3	0				0				0					0		0
23	64	M	Professor	HUM	2011	9	0				0				0					0		0
23	65	M	Professor	HUM	2012	9	0				0				0					0		0
23	66	M	Professor	HUM	2013	9	0				0				0					0		0
23	67	M	Professor	HUM	2014	9	0				0				0					0		0
24	30	K		MNT	2014	38	0				0				0					0		0
25	65	K	Professor	HUM	2011	12	0				0				0					0		0
25	66	K	Professor	HUM	2012	12	0				0				0					0		0
25	67	K	Professor	HUM	2013	12	0				0				0					0		0
25	68	K	Professor	HUM	2014	12	0				0				0					0		0
26	28	M		MNT	2011	1	0				0				0					0		0
27	35	M	Post doc	HUM	2013	1	0				0				0					0		0
28	36	M	Post doc	MNT	2011	1	0				0				0					0		0
29	43	M	Others	Other Units	2011	4	0				0				0					0		0
29	44	M	Researcher	Other Units	2012	4	0				0				0					0		0
29	46	M	Researcher	Other Units	2014	4	0				0				0					0		0
30	62	K	Associate professor	HUM	2011	5	0				0				0					0		0
30	63	K	Associate professor	HUM	2012	5	0				0				0					0		0
30	65	K	Associate professor	HUM	2014	5	0				0				0					0		0
31	23	K		Other Units	2011	1	0				0				0					0		0
32	39	M	Engineer	MNT	2011	1	0				0				0					0		0
33	51	M	Professor	PSY	2011	3	0				0				0					0		0
34	64	K	Professor	HUM	2011	5	0				0				0					0		0
34	65	K	Professor	HUM	2012	5	0				0				0					0		0
34	67	K	Professor	HUM	2014	5	0				0				0					0		0
35	32	M	PhD student	SSC	2014	1	0				0				0					0		0
36	58	K	Others	MED	2012	3	0				0				0					0		0
36	60	K	Others	MED	2014	3	0				0				0					0		0
37	44	M	Professor	MNT	2011	26	0				0				0					0		0
37	45	M	Professor	MNT	2012	26	0				0				0					0		0
37	46	M	Professor	MNT	2013	26	0				0				0					0		0
37	47	M	Professor	MNT	2014	26	0				0				0					0		0
38	36	K	PhD student	HUM	2011	1	0				0				0					0		0
39	32	K	Others	MNT	2011	5	0				0				0					0		0
39	33	K	Others	MNT	2012	5	0				0				0					0		0
40	62	K	Others	SSC	2012	9	0				0				0					0		0
41	40	K	Others	MNT	2014	1	0				0				0					0		0
42	31	M		MNT	2011	65	0				0				0					0		0
42	32	M		MNT	2012	65	0				0				0					0		0
43	56	K	Associate professor	HUM	2014	3	0				0				0					0		0
44	30	K	PhD student	SSC	2012	3	0				0				0					0		0
44	31	K	PhD student	SSC	2013	3	0				0				0					0		0
45	60	M	Others	MED	2011	1	0				0				0					0		0
46	54	M	Associate professor	PSY	2012	1	0				0				0					0		0
47	47	M	Associate professor	MNT	2011	5	0				0				0					0		0
47	48	M	Associate professor	MNT	2012	5	0				0				0					0		0
47	49	M	Associate professor	MNT	2013	5	0				0				0					0		0
48	35	M		MNT	2012	1	0				0				0					0		0
49	34	M	Others	HUM	2011	10	0				0				0					0		0
49	35	M	Researcher	HUM	2012	10	0				0				0					0		0
49	37	M	Researcher	HUM	2014	10	0				0				0					0		0
50	61	K	Others	MED	2013	1	0				0				0					0		0
51	35	K	PhD student	MNT	2011	1	0				0				0					0		0
52	55	M	Professor	HUM	2011	21	0				0				0					0		0
52	56	M	Professor	HUM	2012	21	0				0				0					0		0
52	57	M	Professor	HUM	2013	21	0				0				0					0		0
52	58	M	Professor	HUM	2014	21	0				0				0					0		0
53	25	M		MNT	2012	1	0				0				0					0		0
54	34	M	Researcher	SSC	2014	1	0				0				0					0		0
55	36	K	Researcher	MNT	2011	335	0				0				0					0		0
55	37	K	Researcher	MNT	2012	335	0				0				0					0		0
55	38	K	Researcher	MNT	2013	335	0				0				0					0		0
55	39	K	Others	MNT	2014	335	0				0				0					0		0
56	36	M	Others	MED	2011	1	0				0				0					0		0
57	39	K		MNT	2012	1	0				0				0					0		0
58	34	K	Post doc	SSC	2014	2	0				0				0					0		0
59	38	M	Others	PSY	2011	35	0				0				0					0		0
59	39	M	Others	PSY	2012	35	0				0				0					0		0
59	40	M	Others	PSY	2013	35	0				0				0					0		0
59	41	M	Others	PSY	2014	35	0				0				0					0		0
60	34	M	Post doc	HUM	2011	6	0				0				0					0		0
60	35	M	Post doc	HUM	2012	6	0				0				0					0		0
60	36	M	Others	HUM	2013	6	0				0				0					0		0
61	37	M	Others	MNT	2011	11	0				0				0					0		0
61	39	M	Others	MNT	2013	11	0				0				0					0		0
62	32	K	Others	MNT	2011	2	0				0				0					0		0
62	33	K	Others	MNT	2012	2	0				0				0					0		0
63	35	M	Others	SSC	2012	1	0				0				0					0		0
64	40	K	Engineer	MED	2012	2	0				0				0					0		0
64	42	K	Engineer	MED	2014	2	0				0				0					0		0
65	46	M	Associate professor	MNT	2011	4	0				0				0					0		0
65	47	M	Associate professor	MNT	2012	4	0				0				0					0		0
65	49	M	Associate professor	MNT	2014	4	0				0				0					0		0
66	35	M	Associate professor	SSC	2011	3	0				0				0					0		0
66	36	M	Associate professor	SSC	2012	3	0				0				0					0		0
67	44	M	Associate professor	MNT	2011	4	0				0				0					0		0
67	45	M	Associate professor	MNT	2012	4	0				0				0					0		0
67	46	M	Associate professor	MNT	2013	4	0				0				0					0		0
68	39	M		MED	2012	10	0				0				0					0		0
68	39	M		PSY	2012	10	0				0				0					0		0
68	40	M		PSY	2013	10	0				0				0					0		0
68	41	M		PSY	2014	10	0				0				0					0		0
69	41	K	Others	PSY	2011	8	0				0				0					0		0
69	42	K	Others	PSY	2012	8	0				0				0					0		0
69	44	K	Others	PSY	2014	8	0				0				0					0		0
70	41	K		MED	2011	1	0				0				0					0		0
71	45	M	Researcher	HUM	2013	3	0				0				0					0		0
71	46	M	Researcher	HUM	2014	3	0				0				0					0		0
72	39	M	Associate professor	MED	2011	2	0				0				0					0		0
72	40	M	Associate professor	MED	2012	2	0				0				0					0		0
73	40	M	Associate professor	HUM	2011	8	0				0				0					0		0
73	41	M	Associate professor	HUM	2012	8	0				0				0					0		0
73	42	M	Associate professor	HUM	2013	8	0				0				0					0		0
73	43	M	Associate professor	HUM	2014	8	0				0				0					0		0
74	45	M	Post doc	SSC	2014	2	0				0				0					0		0
75	38	K	Others	MED	2013	1	0				0				0					0		0
76	36	M	Associate professor	MED	2012	5	0				0				0					0		0
76	37	M	Associate professor	MED	2013	5	0				0				0					0		0
77	40	M		MED	2012	19	0				0				0					0		0
77	41	M		MED	2013	19	0				0				0					0		0
77	42	M		MED	2014	19	0				0				0					0		0
78	66	M	Professor	MED	2011	1	0				0				0					0		0
79	40	K	Associate professor	MNT	2013	3	0				0				0					0		0
79	41	K	Associate professor	MNT	2014	3	0				0				0					0		0
80	48	K	Professor	MED	2011	1	0				0				0					0		0
81	33	M	Associate professor	SSC	2011	17	0				0				0					0		0
81	34	M	Associate professor	SSC	2012	17	0				0				0					0		0
81	35	M	Associate professor	SSC	2013	17	0				0				0					0		0
81	36	M	Professor	SSC	2014	17	0				0				0					0		0
82	43	K	Professor	MED	2011	43	0				0				0					0		0
82	44	K	Professor	MED	2012	43	0				0				0					0		0
82	45	K	Professor	MED	2013	43	0				0				0					0		0
82	46	K	Professor	MED	2014	43	0				0				0					0		0
83	63	M		MED	2014	1	0				0				0					0		0
84	51	K	Researcher	SSC	2011	6	0				0				0					0		0
85	39	K	Others	MED	2011	5	0				0				0					0		0
85	40	K	Researcher	MED	2012	5	0				0				0					0		0
85	41	K	Researcher	MED	2013	5	0				0				0					0		0
86	37	M	Professor	MNT	2011	12	0				0				0					0		0
86	38	M	Professor	MNT	2012	12	0				0				0					0		0
86	39	M	Professor	MNT	2013	12	0				0				0					0		0
86	40	M	Professor	MNT	2014	12	0				0				0					0		0
87	35	K	Professor	PSY	2012	3	0				0				0					0		0
88	37	K		SSC	2012	1	0				0				0					0		0
89	58	K	Others	SSC	2013	1	0				0				0					0		0
90	40	M		MNT	2013	1	0				0				0					0		0
91	66	M		MED	2013	1	0				0				0					0		0
92	60	K	Professor	Other units	2012	44	0				0				0					0		0
92	59	K	Professor	PSY	2011	44	0				0				0					0		0
92	60	K	Professor	PSY	2012	44	0				0				0					0		0
92	61	K	Professor	PSY	2013	44	0				0				0					0		0
92	62	K	Professor	PSY	2014	44	0				0				0					0		0
93	39	K	Researcher	HUM	2014	1	0				0				0					0		0
94	34	K		MED	2011	8	0				0				0					0		0
94	35	K		MED	2012	8	0				0				0					0		0
94	36	K		MED	2013	8	0				0				0					0		0
94	37	K		MED	2014	8	0				0				0					0		0
95	42	K	Others	MED	2013	3	0				0				0					0		0
95	43	K	Others	MED	2014	3	0				0				0					0		0
96	55	M	Others	MED	2011	5	0				0				0					0		0
96	57	M	Others	MED	2013	5	0				0				0					0		0
97	54	K	Associate professor	HUM	2011	4	0				0				0					0		0
97	56	K	Associate professor	HUM	2013	4	0				0				0					0		0
97	57	K	Others	HUM	2014	4	0				0				0					0		0
98	63	M	Others	HUM	2013	2	0				0				0					0		0
99	70	M	Others	HUM	2011	12	0				0				0					0		0
99	71	M	Others	HUM	2012	12	0				0				0					0		0
100	46	M	Post doc	MED	2011	11	0				0				0					0		0
100	47	M	Post doc	MED	2012	11	0				0				0					0		0
101	34	M		MNT	2011	2	0				0				0					0		0
102	45	K	Associate professor	SSC	2011	7	0				0				0					0		0
102	46	K	Associate professor	SSC	2012	7	0				0				0					0		0
102	47	K	Associate professor	SSC	2013	7	0				0				0					0		0
103	38	K	PhD student	MNT	2011	1	0				0				0					0		0
104	60	M	Professor	SSC	2011	11	0				0				0					0		0
104	61	M	Professor	SSC	2012	11	0				0				0					0		0
105	56	M	Professor	MED	2011	14	0				0				0					0		0
105	57	M	Professor	MED	2012	14	0				0				0					0		0
105	58	M	Others	MED	2013	14	0				0				0					0		0
105	59	M	Others	MED	2014	14	0				0				0					0		0
106	42	M	Others	MNT	2011	3	0				0				0					0		0
106	43	M	Others	MNT	2012	3	0				0				0					0		0
107	62	M	Others	MED	2013	1	0				0				0					0		0
108	37	M		Other Units	2011	1	0				0				0					0		0
109	49	K	PhD student	MED	2012	1	0				0				0					0		0
110	64	M		Other units	2013	1	0				0				0					0		0
111	61	M	Others	MED	2011	8	0				0				0					0		0
111	62	M	Others	MED	2012	8	0				0				0					0		0
112	42	M	Post doc	MNT	2012	2	0				0				0					0		0
112	41	M	Post doc	MED	2011	2	0				0				0					0		0
113	49	M	Professor	HUM	2011	6	0				0				0					0		0
113	50	M	Professor	HUM	2012	6	0				0				0					0		0
113	51	M	Professor	HUM	2013	6	0				0				0					0		0
114	35	M		MNT	2011	1	0				0				0					0		0
115	53	M	Professor	SSC	2011	9	0				0				0					0		0
115	54	M	Professor	SSC	2012	9	0				0				0					0		0
115	55	M	Professor	SSC	2013	9	0				0				0					0		0
115	56	M	Professor	SSC	2014	9	0				0				0					0		0
116	36	M	Professor	MNT	2011	12	0				0				0					0		0
116	37	M	Professor	MNT	2012	12	0				0				0					0		0
116	38	M	Professor	MNT	2013	12	0				0				0					0		0
116	39	M	Professor	MNT	2014	12	0				0				0					0		0
117	51	M	Others	MED	2011	20	0				0				0					0		0
117	52	M	Others	MED	2012	20	0				0				0					0		0
117	53	M	Others	MED	2013	20	0				0				0					0		0
117	54	M	Others	MED	2014	20	0				0				0					0		0
118	46	M	Others	MED	2011	24	0				0				0					0		0
118	47	M	Others	MED	2012	24	0				0				0					0		0
118	48	M	Others	MED	2013	24	0				0				0					0		0
119	64	K	Professor	MED	2011	7	0				0				0					0		0
119	66	K	Professor	MED	2013	7	0				0				0					0		0
119	67	K	Professor	MED	2014	7	0				0				0					0		0
120	45	K	Post doc	HUM	2013	1	0				0				0					0		0
121	60	M	Professor	MED	2012	1	0				0				0					0		0
122	39	M		MNT	2014	1	0				0				0					0		0
122	39	M		Other Units	2014	1	0				0				0					0		0
123	64	M	Professor	MNT	2011	5	0				0				0					0		0
123	66	M	Professor	MNT	2013	5	0				0				0					0		0
123	67	M	Professor	MNT	2014	5	0				0				0					0		0
124	52	M	Associate professor	MNT	2012	4	0				0				0					0		0
124	53	M	Associate professor	MNT	2013	4	0				0				0					0		0
124	54	M	Associate professor	MNT	2014	4	0				0				0					0		0
124	54	M	Associate professor	Other Units	2014	4	0				0				0					0		0
125	61	M	Professor	Other Units	2012	1	0				0				0					0		0
126	54	M	Associate professor	HUM	2011	1	0				0				0					0		0
127	72	M		MED	2013	1	0				0				0					0		0
128	47	M	Others	MNT	2011	6	0				0				0					0		0
128	48	M	Others	MNT	2012	6	0				0				0					0		0
128	47	M	Others	Other Units	2011	6	0				0				0					0		0
129	47	M	Associate professor	MNT	2011	195	0				0				0					0		0
129	48	M	Associate professor	MNT	2012	195	0				0				0					0		0
129	49	M	Associate professor	MNT	2013	195	0				0				0					0		0
129	50	M	Professor	MNT	2014	195	0				0				0					0		0
130	40	M	Others	MNT	2013	4	0				0				0					0		0
130	41	M	Others	MNT	2014	4	0				0				0					0		0
131	43	K		MNT	2011	1	0				0				0					0		0
132	51	M		MED	2014	1	0				0				0					0		0
133	56	M	Professor	MNT	2011	15	0				0				0					0		0
133	57	M	Professor	MNT	2012	15	0				0				0					0		0
133	59	M	Professor	MNT	2014	15	0				0				0					0		0
134	52	M	Post doc	SSC	2011	5	0				0				0					0		0
134	53	M	Post doc	SSC	2012	5	0				0				0					0		0
135	37	M	PhD student	SSC	2012	1	0				0				0					0		0
136	61	M	Professor	MNT	2012	1	0				0				0					0		0
137	58	M	Researcher	MNT	2011	4	0				0				0					0		0
137	59	M	Researcher	MNT	2012	4	0				0				0					0		0
137	59	M	Researcher	Other Units	2012	4	0				0				0					0		0
138	59	M	Professor	SSC	2012	2	0				0				0					0		0
138	60	M	Professor	SSC	2013	2	0				0				0					0		0
139	80	M	Others	MNT	2014	1	0				0				0					0		0
140	44	M	Associate professor	MNT	2011	9	0				0				0					0		0
140	45	M	Associate professor	MNT	2012	9	0				0				0					0		0
140	47	M	Associate professor	MNT	2014	9	0				0				0					0		0
141	63	M	Others	Other units	2012	3	0				0				0					0		0
142	63	M	Professor	Other Units	2011	24	0				0				0					0		0
142	64	M	Professor	Other Units	2012	24	0				0				0					0		0
142	65	M	Professor	Other Units	2013	24	0				0				0					0		0
142	66	M	Professor	Other Units	2014	24	0				0				0					0		0
143	56	M	Professor	MNT	2011	12	0				0				0					0		0
143	57	M	Professor	MNT	2012	12	0				0				0					0		0
143	58	M	Professor	MNT	2013	12	0				0				0					0		0
143	59	M	Professor	MNT	2014	12	0				0				0					0		0
144	66	M	Professor	MNT	2011	17	0				0				0					0		0
144	67	M	Professor	MNT	2012	17	0				0				0					0		0
144	68	M	Professor	MNT	2013	17	0				0				0					0		0
145	66	M	Professor	MNT	2011	8	0				0				0					0		0
145	67	M	Professor	MNT	2012	8	0				0				0					0		0
145	68	M	Professor	MNT	2013	8	0				0				0					0		0
145	69	M	Others	MNT	2014	8	0				0				0					0		0
145	67	M	Professor	Other Units	2012	8	0				0				0					0		0
146	73	M	Others	MNT	2011	1	0				0				0					0		0
147	36	M		MNT	2014	1	0				0				0					0		0
148	36	M	Post doc	MNT	2014	1	0				0				0					0		0
149	33	M	Others	MNT	2014	1	0				0				0					0		0
150	56	M		MNT	2012	1	0				0				0					0		0
151	40	M	Others	MNT	2014	3	0				0				0					0		0
152	28	M		PSY	2013	1	0				0				0					0		0
153	56	M	Researcher	HUM	2013	4	0				0				0					0		0
153	57	M	Researcher	HUM	2014	4	0				0				0					0		0
154	44	M	Professor	HUM	2014	1	0				0				0					0		0
155	32	K	PhD student	PSY	2014	2	0				0				0					0		0
156	35	M	Associate professor	HUM	2011	1	0				0				0					0		0
157	33	M		MNT	2011	1	0				0				0					0		0
158	27	K		MNT	2013	1	0				0				0					0		0
159	38	M	Engineer	MED	2014	1	0				0				0					0		0
160	35	K		MNT	2011	1	0				0				0					0		0
161	48	K	Others	SSC	2011	2	0				0				0					0		0
162	31	K		PSY	2012	1	0				0				0					0		0
163	28	K		MNT	2012	1	0				0				0					0		0
164	33	M		MED	2013	1	0				0				0					0		0
165	54	K		MED	2012	18	0				0				0					0		0
165	55	K		MED	2013	18	0				0				0					0		0
165	56	K		MED	2014	18	0				0				0					0		0
166	36	M	Others	MED	2012	6	0				0				0					0		0
166	37	M	Others	MED	2013	6	0				0				0					0		0
166	38	M	Others	MED	2014	6	0				0				0					0		0
167	48	M	Associate professor	HUM	2011	3	0				0				0					0		0
167	50	M	Associate professor	HUM	2013	3	0				0				0					0		0
167	51	M	Associate professor	HUM	2014	3	0				0				0					0		0
168	28	K	PhD student	MNT	2011	5	0				0				0					0		0
168	29	K	PhD student	MNT	2012	5	0				0				0					0		0
168	30	K	Others	MNT	2013	5	0				0				0					0		0
168	31	K	Others	MNT	2014	5	0				0				0					0		0
169	51	M		MED	2013	1	0				0				0					0		0
170	32	M	Others	MNT	2014	1	0				0				0					0		0
171	31	M		Other Units	2011	1	0				0				0					0		0
172	67	M	Others	HUM	2011	2	0				0				0					0		0
172	68	M	Others	HUM	2012	2	0				0				0					0		0
173	36	M	Others	MNT	2012	2	0				0				0					0		0
174	30	K	Others	MED	2011	2	0				0				0					0		0
174	32	K	Others	MED	2013	2	0				0				0					0		0
175	48	M	Professor	MNT	2011	5	0				0				0					0		0
175	49	M	Professor	MNT	2012	5	0				0				0					0		0
175	50	M	Professor	MNT	2013	5	0				0				0					0		0
176	46	M		MNT	2014	1	0				0				0					0		0
177	38	M	Post doc	PSY	2014	4	0				0				0					0		0
178	37	K	Associate professor	SSC	2011	5	0				0				0					0		0
178	39	K	Associate professor	SSC	2013	5	0				0				0					0		0
178	40	K	Associate professor	SSC	2014	5	0				0				0					0		0
179	45	M		Other Units	2013	1	0				0				0					0		0
180	65	M		Other Units	2011	1	0				0				0					0		0
181	60	M		PSY	2011	1	0				0				0					0		0
182	39	K	Researcher	MED	2011	6	0				0				0					0		0
182	40	K	Others	MED	2012	6	0				0				0					0		0
182	41	K	Researcher	MED	2013	6	0				0				0					0		0
182	42	K	Others	MED	2014	6	0				0				0					0		0
183	69	M	Professor	SSC	2012	11	0				0				0					0		0
183	70	M	Others	SSC	2013	11	0				0				0					0		0
183	71	M	Others	SSC	2014	11	0				0				0					0		0
184	57	M	Professor	MED	2011	11	0				0				0					0		0
184	58	M	Professor	MED	2012	11	0				0				0					0		0
184	59	M	Professor	MED	2013	11	0				0				0					0		0
184	60	M	Professor	MED	2014	11	0				0				0					0		0
185	34	M	Others	MED	2012	1	0				0				0					0		0
186	37	M	PhD student	SSC	2012	9	0				0				0					0		0
186	38	M	PhD student	SSC	2013	9	0				0				0					0		0
186	39	M	PhD student	SSC	2014	9	0				0				0					0		0
187	34	M	PhD student	SSC	2011	2	0				0				0					0		0
187	36	M	PhD student	SSC	2013	2	0				0				0					0		0
188	35	K	Others	MED	2011	4	0				0				0					0		0
188	36	K	Others	MED	2012	4	0				0				0					0		0
189	31	M	Others	MED	2011	11	0				0				0					0		0
189	32	M	Others	MED	2012	11	0				0				0					0		0
189	34	M	Others	MED	2014	11	0				0				0					0		0
190	34	M	PhD student	MED	2011	4	0				0				0					0		0
191	42	K	Others	MED	2012	3	0				0				0					0		0
192	32	K	PhD student	MED	2013	1	0				0				0					0		0
193	35	M	Others	HUM	2012	1	0				0				0					0		0
194	32	M	Others	SSC	2013	2	0				0				0					0		0
195	47	K	Post doc	HUM	2012	5	0				0				0					0		0
196	31	K	Others	SSC	2013	1	0				0				0					0		0
197	40	M	PhD student	MED	2012	1	0				0				0					0		0
198	31	K	PhD student	MED	2011	13	0				0				0					0		0
198	32	K	Others	MED	2012	13	0				0				0					0		0
198	33	K	Others	MED	2013	13	0				0				0					0		0
199	45	M	Others	Other Units	2014	1	0				0				0					0		0
200	37	K	Others	MED	2012	3	0				0				0					0		0
200	39	K	Others	MED	2014	3	0				0				0					0		0
201	57	M	Associate professor	Other Units	2013	1	0				0				0					0		0
202	40	M	Others	MED	2011	6	0				0				0					0		0
202	41	M	Others	MED	2012	6	0				0				0					0		0
202	42	M	Others	MED	2013	6	0				0				0					0		0
203	31	K	PhD student	SSC	2013	4	0				0				0					0		0
203	32	K	Others	SSC	2014	4	0				0				0					0		0
203	31	K	PhD student	PSY	2013	4	0				0				0					0		0
204	32	M	Others	MNT	2013	1	0				0				0					0		0
205	39	K	Others	MED	2014	1	0				0				0					0		0
206	34	M	Others	MNT	2014	2	0				0				0					0		0
207	60	M	Researcher	HUM	2011	3	0				0				0					0		0
207	61	M	Researcher	HUM	2012	3	0				0				0					0		0
208	34	M	Others	MED	2011	6	0				0				0					0		0
208	35	M	Others	MED	2012	6	0				0				0					0		0
208	36	M	Others	MED	2013	6	0				0				0					0		0
209	33	M	Others	MNT	2012	1	0				0				0					0		0
210	30	M	Others	MNT	2012	2	0				0				0					0		0
210	30	M	Others	MED	2012	2	0				0				0					0		0
211	32	K	PhD student	PSY	2012	1	0				0				0					0		0
212	56	K	Others	MED	2012	2	0				0				0					0		0
213	38	M	Others	MED	2011	4	0				0				0					0		0
213	39	M	Others	MED	2012	4	0				0				0					0		0
213	40	M	Others	MED	2013	4	0				0				0					0		0
214	32	K	PhD student	MED	2012	2	0				0				0					0		0
215	30	K	Others	MED	2011	2	0				0				0					0		0
216	29	K	PhD student	PSY	2011	4	0				0				0					0		0
216	30	K	Associate professor	PSY	2012	4	0				0				0					0		0
217	46	M	Others	HUM	2013	2	0				0				0					0		0
217	47	M	Associate professor	HUM	2014	2	0				0				0					0		0
218	42	K	PhD student	MED	2012	5	0				0				0					0		0
218	44	K	Others	MED	2014	5	0				0				0					0		0
219	37	M	Others	MNT	2011	7	0				0				0					0		0
219	38	M	Others	MNT	2012	7	0				0				0					0		0
219	39	M	Others	MNT	2013	7	0				0				0					0		0
220	29	M	Others	MNT	2012	3	0				0				0					0		0
220	31	M	Others	MNT	2014	3	0				0				0					0		0
221	35	M	Others	HUM	2012	4	0				0				0					0		0
221	36	M	Others	HUM	2013	4	0				0				0					0		0
222	30	M	Researcher	MED	2012	4	0				0				0					0		0
222	32	M	Researcher	MED	2014	4	0				0				0					0		0
223	28	M	Others	MNT	2011	8	0				0				0					0		0
223	29	M	Others	MNT	2012	8	0				0				0					0		0
224	37	K	Others	MNT	2014	1	0				0				0					0		0
225	28	M	Others	MNT	2011	6	0				0				0					0		0
225	30	M	Others	MNT	2013	6	0				0				0					0		0
226	51	M	Professor	MNT	2012	3	0				0				0					0		0
227	36	K	Professor	HUM	2011	4	0				0				0					0		0
227	37	K	Professor	HUM	2012	4	0				0				0					0		0
228	33	M	Others	MED	2011	9	0				0				0					0		0
228	34	M	Others	MED	2012	9	0				0				0					0		0
228	35	M	Researcher	MED	2013	9	0				0				0					0		0
228	36	M	Researcher	MED	2014	9	0				0				0					0		0
229	39	M	Others	MNT	2011	3	0				0				0					0		0
229	40	M	Others	MNT	2012	3	0				0				0					0		0
230	43	K	Others	MNT	2013	1	0				0				0					0		0
231	25	M	Others	MNT	2012	4	0				0				0					0		0
231	26	M	Others	MNT	2013	4	0				0				0					0		0
232	30	M	Others	MNT	2011	5	0				0				0					0		0
232	31	M	Others	MNT	2012	5	0				0				0					0		0
232	32	M	Others	MNT	2013	5	0				0				0					0		0
232	33	M	Others	MNT	2014	5	0				0				0					0		0
233	50	M	PhD student	MED	2011	2	0				0				0					0		0
234	33	M	Others	MNT	2012	5	0				0				0					0		0
234	34	M	Others	MNT	2013	5	0				0				0					0		0
234	35	M	Post doc	MNT	2014	5	0				0				0					0		0
235	31	K	PhD student	MNT	2011	318	0				0				0					0		0
235	32	K	PhD student	MNT	2012	318	0				0				0					0		0
235	33	K	PhD student	MNT	2013	318	0				0				0					0		0
235	34	K	Researcher	MNT	2014	318	0				0				0					0		0
236	47	M	Others	MNT	2013	1	0				0				0					0		0
237	31	M	Others	HUM	2011	1	0				0				0					0		0
238	49	K	Engineer	MNT	2012	1	0				0				0					0		0
239	67	M	Associate professor	MED	2011	6	0				0				0					0		0
239	69	M	Others	MED	2013	6	0				0				0					0		0
240	40	K	PhD student	MED	2011	29	0				0				0					0		0
240	41	K	PhD student	MED	2012	29	0				0				0					0		0
240	42	K	Others	MED	2013	29	0				0				0					0		0
240	43	K	Others	MED	2014	29	0				0				0					0		0
241	29	K	Others	MNT	2011	1	0				0				0					0		0
242	35	K	PhD student	MED	2011	8	0				0				0					0		0
242	36	K	Others	MED	2012	8	0				0				0					0		0
242	37	K	Others	MED	2013	8	0				0				0					0		0
242	38	K	Others	MED	2014	8	0				0				0					0		0
243	29	K	Others	MED	2011	2	0				0				0					0		0
244	28	M	Others	MNT	2012	1	0				0				0					0		0
245	30	M	Others	MED	2011	4	0				0				0					0		0
245	31	M	Others	MED	2012	4	0				0				0					0		0
245	33	M	Others	MED	2014	4	0				0				0					0		0
246	44	M	Others	MED	2013	1	0				0				0					0		0
247	29	M	PhD student	MED	2011	4	0				0				0					0		0
247	30	M	Others	MED	2012	4	0				0				0					0		0
247	31	M	Others	MED	2013	4	0				0				0					0		0
247	32	M	Others	MED	2014	4	0				0				0					0		0
248	38	K	Others	MED	2012	2	0				0				0					0		0
249	30	M	Others	MNT	2012	2	0				0				0					0		0
250	29	M	Others	MED	2011	3	0				0				0					0		0
251	27	K	PhD student	MED	2011	2	0				0				0					0		0
251	30	K	Others	MED	2014	2	0				0				0					0		0
252	28	K	Engineer	MED	2011	3	0				0				0					0		0
253	30	M	Others	MED	2012	3	0				0				0					0		0
253	31	M	Others	MED	2013	3	0				0				0					0		0
254	28	M	PhD student	MNT	2011	12	0				0				0					0		0
254	29	M	Associate professor	MNT	2012	12	0				0				0					0		0
254	30	M	Associate professor	MNT	2013	12	0				0				0					0		0
254	31	M	Associate professor	MNT	2014	12	0				0				0					0		0
255	31	M	Post doc	SSC	2013	1	0				0				0					0		0
256	39	K	Others	MED	2011	9	0				0				0					0		0
256	40	K	Others	MED	2012	9	0				0				0					0		0
256	41	K	Others	MED	2013	9	0				0				0					0		0
256	42	K	Others	MED	2014	9	0				0				0					0		0
257	49	M	Others	MED	2011	1	0				0				0					0		0
258	49	K	Associate professor	MED	2014	1	0				0				0					0		0
259	34	M	Others	HUM	2013	2	0				0				0					0		0
260	46	K	Others	MNT	2011	6	0				0				0					0		0
260	47	K		MNT	2012	6	0				0				0					0		0
260	48	K		MNT	2013	6	0				0				0					0		0
261	48	K	Others	HUM	2012	2	0				0				0					0		0
261	49	K	Others	HUM	2013	2	0				0				0					0		0
262	41	K	Others	HUM	2012	1	0				0				0					0		0
263	40	M	Others	SSC	2014	1	0				0				0					0		0
264	34	M	Researcher	Other Units	2011	5	0				0				0					0		0
264	35	M	Researcher	Other Units	2012	5	0				0				0					0		0
265	70	M	Others	MNT	2013	1	0				0				0					0		0
266	33	M	Others	MED	2011	34	0				0				0					0		0
266	34	M	Associate professor	MED	2012	34	0				0				0					0		0
266	35	M	Others	MED	2013	34	0				0				0					0		0
266	36	M	Others	MED	2014	34	0				0				0					0		0
267	55	M	Professor	SSC	2011	4	0				0				0					0		0
267	56	M	Professor	SSC	2012	4	0				0				0					0		0
268	35	K	PhD student	HUM	2011	1	0				0				0					0		0
269	38	M	Engineer	MNT	2013	2	0				0				0					0		0
269	39	M	Engineer	MNT	2014	2	0				0				0					0		0
270	31	K	PhD student	MNT	2014	1	0				0				0					0		0
271	33	M	Others	MED	2011	2	0				0				0					0		0
271	35	M	Others	MED	2013	2	0				0				0					0		0
272	34	K	Others	PSY	2013	3	0				0				0					0		0
272	35	K	Others	PSY	2014	3	0				0				0					0		0
273	30	M	Others	SSC	2014	1	0				0				0					0		0
274	32	K	PhD student	MNT	2012	4	0				0				0					0		0
274	34	K	PhD student	MNT	2014	4	0				0				0					0		0
274	32	K	PhD student	Other Units	2012	4	0				0				0					0		0
275	48	M	Others	MED	2012	5	0				0				0					0		0
275	49	M	Others	MED	2013	5	0				0				0					0		0
275	50	M	Others	MED	2014	5	0				0				0					0		0
276	36	M	Others	HUM	2013	2	0				0				0					0		0
277	31	M	Others	HUM	2012	4	0				0				0					0		0
277	32	M	Others	HUM	2013	4	0				0				0					0		0
277	33	M	Others	HUM	2014	4	0				0				0					0		0
278	40	K	Associate professor	MNT	2012	2	0				0				0					0		0
279	32	M	Others	SSC	2013	2	0				0				0					0		0
279	33	M	Others	SSC	2014	2	0				0				0					0		0
280	29	K	PhD student	MNT	2012	10	0				0				0					0		0
280	28	K	PhD student	MED	2011	10	0				0				0					0		0
280	30	K	PhD student	MED	2013	10	0				0				0					0		0
280	31	K	PhD student	MED	2014	10	0				0				0					0		0
280	29	K	PhD student	Other Units	2012	10	0				0				0					0		0
281	32	M	Others	SSC	2013	2	0				0				0					0		0
281	33	M	Others	SSC	2014	2	0				0				0					0		0
282	29	M	PhD student	SSC	2011	2	0				0				0					0		0
283	52	M	Professor	MED	2011	12	0				0				0					0		0
283	54	M	Professor	MED	2013	12	0				0				0					0		0
283	55	M	Professor	MED	2014	12	0				0				0					0		0
284	39	K	Professor	MED	2011	2	0				0				0					0		0
285	35	K	Professor	MED	2011	1	0				0				0					0		0
286	52	M	Others	MED	2011	1	0				0				0					0		0
287	32	K	PhD student	HUM	2014	1	0				0				0					0		0
288	31	K	Others	MED	2011	2	0				0				0					0		0
289	34	M	Others	MNT	2011	3	0				0				0					0		0
290	29	K	PhD student	MNT	2011	3	0				0				0					0		0
290	30	K	PhD student	MNT	2012	3	0				0				0					0		0
290	29	K	PhD student	MED	2011	3	0				0				0					0		0
290	30	K	PhD student	MED	2012	3	0				0				0					0		0
291	38	K	Others	MNT	2011	1	0				0				0					0		0
292	44	M	Others	SSC	2013	1	0				0				0					0		0
293	57	K	Professor	MED	2011	3	0				0				0					0		0
293	59	K	Professor	MED	2013	3	0				0				0					0		0
294	33	M	Post doc	MNT	2011	3	0				0				0					0		0
295	75	M	Others	PSY	2011	3	0				0				0					0		0
296	31	M	Others	MNT	2011	3	0				0				0					0		0
297	30	M	Post doc	MNT	2012	4	0				0				0					0		0
297	31	M	Others	MNT	2013	4	0				0				0					0		0
298	42	M	Others	MED	2011	1	0				0				0					0		0
299	27	M	Others	MNT	2013	2	0				0				0					0		0
299	28	M	Others	MNT	2014	2	0				0				0					0		0
300	36	K	PhD student	MNT	2012	1	0				0				0					0		0
301	36	M	Researcher	MNT	2011	270	0				0				0					0		0
301	37	M	Others	MNT	2012	270	0				0				0					0		0
301	38	M	Others	MNT	2013	270	0				0				0					0		0
301	39	M	Others	MNT	2014	270	0				0				0					0		0
302	33	K	Others	MNT	2011	3	0				0				0					0		0
303	34	M	Others	MNT	2011	3	0				0				0					0		0
304	56	K	Others	PSY	2012	2	0				0				0					0		0
304	58	K	Associate professor	PSY	2014	2	0				0				0					0		0
305	41	K	Others	MNT	2011	1	0				0				0					0		0
306	27	K	Others	MNT	2011	5	0				0				0					0		0
306	28	K	Others	MNT	2012	5	0				0				0					0		0
306	30	K	Others	MNT	2014	5	0				0				0					0		0
306	27	K	Others	Other Units	2011	5	0				0				0					0		0
307	36	M	Others	MED	2014	3	0				0				0					0		0
308	29	K	Others	MNT	2011	6	0				0				0					0		0
308	30	K	Others	MNT	2012	6	0				0				0					0		0
308	31	K	Others	MNT	2013	6	0				0				0					0		0
309	34	K	Others	SSC	2013	1	0				0				0					0		0
310	27	M	PhD student	MNT	2011	3	0				0				0					0		0
310	28	M	Others	MNT	2012	3	0				0				0					0		0
311	28	M	Others	MNT	2011	185	0				0				0					0		0
311	29	M	Others	MNT	2012	185	0				0				0					0		0
311	30	M	Others	MNT	2013	185	0				0				0					0		0
311	31	M	Others	MNT	2014	185	0				0				0					0		0
312	48	K	Professor	MNT	2011	14	0				0				0					0		0
312	49	K	Professor	MNT	2012	14	0				0				0					0		0
312	50	K	Professor	MNT	2013	14	0				0				0					0		0
312	51	K	Professor	MNT	2014	14	0				0				0					0		0
313	57	K	Others	HUM	2012	6	0				0				0					0		0
313	58	K	Others	HUM	2013	6	0				0				0					0		0
314	33	K		MNT	2013	2	0				0				0					0		0
314	34	K		MNT	2014	2	0				0				0					0		0
315	43	K	PhD student	MED	2011	3	0				0				0					0		0
315	45	K	Others	MED	2013	3	0				0				0					0		0
315	46	K	Others	MED	2014	3	0				0				0					0		0
316	33	M	Post doc	HUM	2012	2	0				0				0					0		0
316	35	M	Post doc	HUM	2014	2	0				0				0					0		0
317	33	M	Others	MED	2012	13	0				0				0					0		0
317	34	M	Others	MED	2013	13	0				0				0					0		0
317	35	M	Others	MED	2014	13	0				0				0					0		0
318	48	K	Others	MED	2011	4	0				0				0					0		0
319	39	K	Post doc	MED	2012	3	0				0				0					0		0
319	40	K	Post doc	MED	2013	3	0				0				0					0		0
319	41	K	Post doc	MED	2014	3	0				0				0					0		0
320	32	M	Others	MNT	2011	2	0				0				0					0		0
320	34	M	Others	MNT	2013	2	0				0				0					0		0
321	34	M	PhD student	SSC	2011	1	0				0				0					0		0
322	44	K	Associate professor	MNT	2011	5	0				0				0					0		0
322	44	K	Associate professor	Other Units	2011	5	0				0				0					0		0
323	31	K	Others	Other Units	2012	1	0				0				0					0		0
324	36	M	Researcher	Other Units	2011	5	0				0				0					0		0
325	32	M	Others	MNT	2011	2	0				0				0					0		0
325	32	M	Others	Other Units	2011	2	0				0				0					0		0
326	32	M	Others	MNT	2011	1	0				0				0					0		0
327	38	K	Others	MED	2014	1	0				0				0					0		0
328	28	M	Others	MNT	2011	3	0				0				0					0		0
328	31	M	Others	MNT	2014	3	0				0				0					0		0
329	33	M	Others	MNT	2014	2	0				0				0					0		0
330	29	M	PhD student	MNT	2011	4	0				0				0					0		0
330	30	M	PhD student	MNT	2012	4	0				0				0					0		0
330	29	M	PhD student	Other Units	2011	4	0				0				0					0		0
331	29	K	PhD student	MNT	2012	2	0				0				0					0		0
331	30	K		MNT	2013	2	0				0				0					0		0
331	29	K	PhD student	Other Units	2012	2	0				0				0					0		0
332	29	K	PhD student	MED	2011	4	0				0				0					0		0
332	30	K	Others	MED	2012	4	0				0				0					0		0
332	31	K	Others	MED	2013	4	0				0				0					0		0
333	30	M	Others	MNT	2013	3	0				0				0					0		0
334	34	M	PhD student	SSC	2011	4	0				0				0					0		0
334	35	M	Others	SSC	2012	4	0				0				0					0		0
334	36	M	PhD student	SSC	2013	4	0				0				0					0		0
334	37	M	PhD student	SSC	2014	4	0				0				0					0		0
335	57	K	Others	MED	2011	12	0				0				0					0		0
335	58	K	Others	MED	2012	12	0				0				0					0		0
335	59	K	Others	MED	2013	12	0				0				0					0		0
335	60	K	Others	MED	2014	12	0				0				0					0		0
336	42	M	Researcher	Other Units	2011	1	0				0				0					0		0
337	27	M	Others	MNT	2011	4	0				0				0					0		0
337	28	M	Others	MNT	2012	4	0				0				0					0		0
337	29	M	Others	MNT	2013	4	0				0				0					0		0
338	34	M	Post doc	MNT	2011	85	0				0				0					0		0
338	35	M	Others	MNT	2012	85	0				0				0					0		0
338	36	M	Others	MNT	2013	85	0				0				0					0		0
338	37	M	Others	MNT	2014	85	0				0				0					0		0
339	42	K	Associate professor	HUM	2013	4	0				0				0					0		0
339	43	K	Associate professor	HUM	2014	4	0				0				0					0		0
340	30	K	Researcher	MED	2013	4	0				0				0					0		0
340	31	K	Researcher	MED	2014	4	0				0				0					0		0
341	29	M	Others	MED	2011	8	0				0				0					0		0
341	31	M	Others	MED	2013	8	0				0				0					0		0
341	32	M	Others	MED	2014	8	0				0				0					0		0
342	50	M	Others	MED	2011	5	0				0				0					0		0
342	51	M	Others	MED	2012	5	0				0				0					0		0
342	53	M	Researcher	MED	2014	5	0				0				0					0		0
343	37	M	Others	MNT	2011	1	0				0				0					0		0
344	29	M	Others	MED	2011	1	0				0				0					0		0
345	47	K	Researcher	HUM	2011	4	0				0				0					0		0
345	48	K	Researcher	HUM	2012	4	0				0				0					0		0
345	49	K	Others	HUM	2013	4	0				0				0					0		0
346	31	M	Others	MNT	2012	3	0				0				0					0		0
347	45	M	Others	MNT	2012	4	0				0				0					0		0
347	46	M	Others	MNT	2013	4	0				0				0					0		0
348	30	K	PhD student	MED	2012	1	0				0				0					0		0
349	44	K	Others	MED	2011	2	0				0				0					0		0
349	46	K	Others	MED	2013	2	0				0				0					0		0
350	29	M	Others	MNT	2011	4	0				0				0					0		0
351	35	K	Others	MNT	2012	4	0				0				0					0		0
351	37	K	Others	MNT	2014	4	0				0				0					0		0
352	32	M	Others	MNT	2012	5	0				0				0					0		0
353	40	M	Others	MNT	2013	2	0				0				0					0		0
354	29	K	Others	MED	2011	3	0				0				0					0		0
355	63	M	Others	MNT	2011	10	0				0				0					0		0
355	64	M	Others	MNT	2012	10	0				0				0					0		0
355	65	M	Others	MNT	2013	10	0				0				0					0		0
356	48	K	PhD student	MED	2011	2	0				0				0					0		0
357	42	M	Professor	SSC	2011	7	0				0				0					0		0
357	44	M	Professor	SSC	2013	7	0				0				0					0		0
357	45	M	Professor	SSC	2014	7	0				0				0					0		0
358	32	K	Others	MNT	2012	2	0				0				0					0		0
359	28	K	Others	MNT	2011	145	0				0				0					0		0
359	29	K	Others	MNT	2012	145	0				0				0					0		0
359	30	K	Others	MNT	2013	145	0				0				0					0		0
359	31	K	Others	MNT	2014	145	0				0				0					0		0
360	34	K	Others	MNT	2011	4	0				0				0					0		0
361	37	K	Others	MNT	2011	2	0				0				0					0		0
362	29	K	Others	MNT	2011	9	0				0				0					0		0
362	30	K	Others	MNT	2012	9	0				0				0					0		0
362	31	K	Others	MNT	2013	9	0				0				0					0		0
362	32	K	Others	MNT	2014	9	0				0				0					0		0
362	32	K	Others	MED	2014	9	0				0				0					0		0
362	29	K	Others	Other Units	2011	9	0				0				0					0		0
362	30	K	Others	Other Units	2012	9	0				0				0					0		0
362	31	K	Others	Other Units	2013	9	0				0				0					0		0
362	32	K	Others	Other Units	2014	9	0				0				0					0		0
363	37	K	Researcher	PSY	2011	1	0				0				0					0		0
364	32	K	Others	MED	2013	2	0				0				0					0		0
364	33	K	Others	MED	2014	2	0				0				0					0		0
365	42	K	Professor	HUM	2011	7	0				0				0					0		0
365	44	K	Professor	HUM	2013	7	0				0				0					0		0
365	45	K	Professor	HUM	2014	7	0				0				0					0		0
366	57	K	Others	PSY	2011	3	0				0				0					0		0
366	58	K	Others	PSY	2012	3	0				0				0					0		0
367	35	M	Researcher	PSY	2011	40	0				0				0					0		0
367	36	M	Researcher	PSY	2012	40	0				0				0					0		0
367	37	M	Researcher	PSY	2013	40	0				0				0					0		0
367	38	M	Researcher	PSY	2014	40	0				0				0					0		0
368	41	K	Others	MED	2012	2	0				0				0					0		0
369	29	K	Post doc	SSC	2011	7	0				0				0					0		0
369	30	K	Post doc	SSC	2012	7	0				0				0					0		0
369	31	K	Post doc	SSC	2013	7	0				0				0					0		0
369	32	K	Post doc	SSC	2014	7	0				0				0					0		0
370	27	K	Others	MNT	2011	1	0				0				0					0		0
371	32	M	Engineer	MNT	2011	3	0				0				0					0		0
371	34	M	Others	MNT	2013	3	0				0				0					0		0
371	34	M	Others	MED	2013	3	0				0				0					0		0
372	28	M	PhD student	MNT	2012	1	0				0				0					0		0
373	35	M		MNT	2014	3	0				0				0					0		0
374	28	M	Others	MED	2011	4	0				0				0					0		0
374	30	M	Others	MED	2013	4	0				0				0					0		0
375	32	M	Others	MNT	2013	3	0				0				0					0		0
376	31	M	PhD student	MNT	2011	5	0				0				0					0		0
376	32	M	Post doc	MNT	2012	5	0				0				0					0		0
376	33	M	Others	MNT	2013	5	0				0				0					0		0
376	34	M	Others	MNT	2014	5	0				0				0					0		0
377	35	K	Others	MNT	2012	5	0				0				0					0		0
377	36	K	Others	MNT	2013	5	0				0				0					0		0
378	33	M	Researcher	MNT	2011	2	0				0				0					0		0
378	36	M	Researcher	MNT	2014	2	0				0				0					0		0
379	44	M	Others	MED	2011	2	0				0				0					0		0
380	55	M	Others	MED	2011	5	0				0				0					0		0
380	56	M	Others	MED	2012	5	0				0				0					0		0
380	58	M	Others	MED	2014	5	0				0				0					0		0
381	34	K	Researcher	Other Units	2011	2	0				0				0					0		0
381	35	K	Researcher	Other Units	2012	2	0				0				0					0		0
382	40	K	Others	HUM	2013	1	0				0				0					0		0
383	33	M	Others	MED	2012	3	0				0				0					0		0
384	42	K	Others	MED	2012	4	0				0				0					0		0
384	43	K	Associate professor	MED	2013	4	0				0				0					0		0
385	37	M	Others	PSY	2011	3	0				0				0					0		0
385	38	M	Others	PSY	2012	3	0				0				0					0		0
386	49	M		Other Units	2011	2	0				0				0					0		0
387	33	K	Post doc	MNT	2011	2	0				0				0					0		0
387	33	K	Post doc	Other Units	2011	2	0				0				0					0		0
388	41	M	Professor	SSC	2014	6	0				0				0					0		0
389	33	M		Other Units	2011	2	0				0				0					0		0
390	36	K	Others	MNT	2012	3	0				0				0					0		0
390	37	K	Others	MNT	2013	3	0				0				0					0		0
391	58	K	Associate professor	PSY	2013	5	0				0				0					0		0
391	59	K	Associate professor	PSY	2014	5	0				0				0					0		0
392	60	M	Others	MNT	2011	4	0				0				0					0		0
392	61	M	Others	MNT	2012	4	0				0				0					0		0
392	62	M	Others	MNT	2013	4	0				0				0					0		0
392	63	M	Others	MNT	2014	4	0				0				0					0		0
393	55	M		Other Units	2011	1	0				0				0					0		0
394	32	K	Others	MNT	2011	5	0				0				0					0		0
394	34	K	Others	MNT	2013	5	0				0				0					0		0
395	36	K	Others	MED	2011	1	0				0				0					0		0
396	55	K	Post doc	MED	2011	2	0				0				0					0		0
396	56	K	Post doc	MED	2012	2	0				0				0					0		0
397	33	M	PhD student	SSC	2012	3	0				0				0					0		0
397	35	M	Researcher	SSC	2014	3	0				0				0					0		0
398	48	K	Others	MED	2012	4	0				0				0					0		0
398	49	K	Others	MED	2013	4	0				0				0					0		0
399	32	K	PhD student	MNT	2011	1	0				0				0					0		0
400	34	K	Others	MED	2013	1	0				0				0					0		0
401	53	M	Professor	MED	2011	12	0				0				0					0		0
401	54	M	Professor	MED	2012	12	0				0				0					0		0
401	55	M	Professor	MED	2013	12	0				0				0					0		0
401	56	M	Professor	MED	2014	12	0				0				0					0		0
402	38	M	Associate professor	MED	2014	2	0				0				0					0		0
403	32	M	PhD student	Other Units	2011	1	0				0				0					0		0
404	30	K	PhD student	MED	2011	3	0				0				0					0		0
404	31	K	PhD student	MED	2012	3	0				0				0					0		0
404	32	K	PhD student	MED	2013	3	0				0				0					0		0
405	34	M	Professor	MED	2011	1	0				0				0					0		0
406	37	K	Post doc	HUM	2011	8	0				0				0					0		0
406	38	K	Post doc	HUM	2012	8	0				0				0					0		0
407	30	K	Others	MNT	2011	2	0				0				0					0		0
408	35	K	Others	MED	2014	5	0				0				0					0		0
409	31	M	Others	MNT	2012	2	0				0				0					0		0
410	34	K	Engineer	MED	2011	3	0				0				0					0		0
410	35	K	Engineer	MED	2012	3	0				0				0					0		0
411	28	M	Post doc	MNT	2011	9	0				0				0					0		0
411	29	M	Post doc	MNT	2012	9	0				0				0					0		0
411	31	M	Post doc	MNT	2014	9	0				0				0					0		0
412	36	M	Others	MED	2011	3	0				0				0					0		0
412	38	M	Others	MED	2013	3	0				0				0					0		0
413	41	M	Associate professor	HUM	2011	9	0				0				0					0		0
413	42	M	Associate professor	HUM	2012	9	0				0				0					0		0
413	44	M	Professor	HUM	2014	9	0				0				0					0		0
414	36	M	Others	MED	2011	4	0				0				0					0		0
414	37	M	Others	MED	2012	4	0				0				0					0		0
415	43	K	PhD student	MED	2011	12	0				0				0					0		0
415	45	K	PhD student	MED	2013	12	0				0				0					0		0
415	46	K	Others	MED	2014	12	0				0				0					0		0
416	36	K	Others	SSC	2012	3	0				0				0					0		0
416	37	K	Others	SSC	2013	3	0				0				0					0		0
417	28	K	Post doc	MNT	2011	5	0				0				0					0		0
417	29	K	Post doc	MNT	2012	5	0				0				0					0		0
417	30	K	Post doc	MNT	2013	5	0				0				0					0		0
417	28	K	Post doc	Other Units	2011	5	0				0				0					0		0
417	29	K	Post doc	Other Units	2012	5	0				0				0					0		0
418	30	M	Others	MNT	2012	4	0				0				0					0		0
418	31	M	Others	MNT	2013	4	0				0				0					0		0
419	53	K	PhD student	PSY	2013	1	0				0				0					0		0
420	33	M	Others	HUM	2011	20	0				0				0					0		0
420	34	M	Others	HUM	2012	20	0				0				0					0		0
420	35	M	Others	HUM	2013	20	0				0				0					0		0
421	33	K	Others	MED	2014	2	0				0				0					0		0
422	33	M	Associate professor	HUM	2012	4	0				0				0					0		0
422	34	M	Others	HUM	2013	4	0				0				0					0		0
423	32	M	Post doc	MNT	2011	13	0				0				0					0		0
423	33	M	Post doc	MNT	2012	13	0				0				0					0		0
423	34	M	Post doc	MNT	2013	13	0				0				0					0		0
423	32	M	Post doc	Other Units	2011	13	0				0				0					0		0
423	33	M	Post doc	Other Units	2012	13	0				0				0					0		0
424	29	M	PhD student	MNT	2011	59	0				0				0					0		0
424	30	M	PhD student	MNT	2012	59	0				0				0					0		0
424	32	M	PhD student	MNT	2014	59	0				0				0					0		0
425	40	M	PhD student	MED	2011	9	0				0				0					0		0
425	41	M	PhD student	MED	2012	9	0				0				0					0		0
425	42	M	PhD student	Other Units	2013	9	0				0				0					0		0
426	41	M	Associate professor	SSC	2012	7	0				0				0					0		0
426	42	M	Associate professor	SSC	2013	7	0				0				0					0		0
427	34	M	Others	MNT	2011	44	0				0				0					0		0
427	35	M	Others	MNT	2012	44	0				0				0					0		0
427	36	M	Others	MNT	2013	44	0				0				0					0		0
428	41	M	Associate professor	SSC	2011	2	0				0				0					0		0
428	43	M	Associate professor	SSC	2013	2	0				0				0					0		0
429	62	K	Others	MED	2011	1	0				0				0					0		0
430	59	M	Associate professor	HUM	2013	4	0				0				0					0		0
430	60	M	Associate professor	HUM	2014	4	0				0				0					0		0
431	50	M	Professor	MNT	2011	17	0				0				0					0		0
431	51	M	Professor	MNT	2012	17	0				0				0					0		0
431	52	M	Professor	MNT	2013	17	0				0				0					0		0
431	53	M	Professor	MNT	2014	17	0				0				0					0		0
432	27	K	Others	Other Units	2011	2	0				0				0					0		0
433	35	K	Others	HUM	2011	1	0				0				0					0		0
434	43	M	Others	SSC	2012	1	0				0				0					0		0
435	49	M	Professor	MNT	2011	1	0				0				0					0		0
436	40	M	Others	MNT	2011	10	0				0				0					0		0
436	41	M	Others	MNT	2012	10	0				0				0					0		0
436	42	M		MNT	2013	10	0				0				0					0		0
437	39	M	Associate professor	HUM	2011	4	0				0				0					0		0
437	40	M	Associate professor	HUM	2012	4	0				0				0					0		0
438	39	M	Others	SSC	2011	5	0				0				0					0		0
438	40	M	Others	SSC	2012	5	0				0				0					0		0
439	42	M	Others	MNT	2014	8	0				0				0					0		0
439	39	M	Others	Other Units	2011	8	0				0				0					0		0
439	40	M	Others	Other Units	2012	8	0				0				0					0		0
440	69	M	Others	MED	2011	13	0				0				0					0		0
440	70	M	Others	MED	2012	13	0				0				0					0		0
440	71	M	Others	MED	2013	13	0				0				0					0		0
441	55	M	Others	MED	2011	18	0				0				0					0		0
441	56	M	Others	MED	2012	18	0				0				0					0		0
441	57	M	Others	MED	2013	18	0				0				0					0		0
441	58	M	Others	MED	2014	18	0				0				0					0		0
442	54	K	Post doc	PSY	2011	6	0				0				0					0		0
442	55	K	Associate professor	PSY	2012	6	0				0				0					0		0
442	56	K	Associate professor	PSY	2013	6	0				0				0					0		0
443	55	K	Associate professor	HUM	2013	4	0				0				0					0		0
443	56	K	Associate professor	HUM	2014	4	0				0				0					0		0
444	34	M	PhD student	PSY	2011	3	0				0				0					0		0
444	36	M	PhD student	PSY	2013	3	0				0				0					0		0
445	49	K	Associate professor	PSY	2013	4	0				0				0					0		0
445	50	K	Associate professor	PSY	2014	4	0				0				0					0		0
446	35	M	Others	MED	2012	3	0				0				0					0		0
447	45	K	Researcher	HUM	2012	6	0				0				0					0		0
447	46	K	Post doc	HUM	2013	6	0				0				0					0		0
447	47	K	Post doc	HUM	2014	6	0				0				0					0		0
448	58	M	Others	MED	2011	7	0				0				0					0		0
448	59	M	Others	MED	2012	7	0				0				0					0		0
448	60	M	Others	MED	2013	7	0				0				0					0		0
448	61	M	Others	MED	2014	7	0				0				0					0		0
449	61	M	Professor	MED	2011	12	0				0				0					0		0
449	63	M	Professor	MED	2013	12	0				0				0					0		0
449	64	M	Professor	MED	2014	12	0				0				0					0		0
450	54	K	Others	MED	2011	2	0				0				0					0		0
451	68	M	Professor	MNT	2011	8	0				0				0					0		0
451	69	M	Professor	MNT	2012	8	0				0				0					0		0
452	44	K	Associate professor	PSY	2014	3	0				0				0					0		0
453	53	M	Others	MED	2011	11	0				0				0					0		0
453	54	M	Others	MED	2012	11	0				0				0					0		0
453	55	M	Others	MED	2013	11	0				0				0					0		0
453	56	M	Others	MED	2014	11	0				0				0					0		0
454	63	M	Professor	MED	2011	15	0				0				0					0		0
454	64	M	Professor	MED	2012	15	0				0				0					0		0
454	65	M	Others	MED	2013	15	0				0				0					0		0
454	66	M	Others	MED	2014	15	0				0				0					0		0
455	66	M	Others	SSC	2011	4	0				0				0					0		0
455	69	M	Professor	SSC	2014	4	0				0				0					0		0
456	35	K	Others	MED	2011	3	0				0				0					0		0
457	42	M	Others	MED	2013	3	0				0				0					0		0
457	43	M	Others	MED	2014	3	0				0				0					0		0
458	75	M	Others	HUM	2012	1	0				0				0					0		0
459	39	M	Professor	SSC	2011	14	0				0				0					0		0
459	40	M	Professor	SSC	2012	14	0				0				0					0		0
459	41	M	Professor	SSC	2013	14	0				0				0					0		0
459	42	M	Professor	SSC	2014	14	0				0				0					0		0
460	68	M	Professor	PSY	2012	1	0				0				0					0		0
461	69	M	Associate professor	PSY	2011	1	0				0				0					0		0
462	48	M	Others	SSC	2012	4	0				0				0					0		0
462	49	M	Others	SSC	2013	4	0				0				0					0		0
463	45	K	Others	PSY	2011	4	0				0				0					0		0
463	46	K	Others	PSY	2012	4	0				0				0					0		0
463	47	K	Others	PSY	2013	4	0				0				0					0		0
464	40	M		MNT	2013	3	0				0				0					0		0
465	50	M		PSY	2013	5	0				0				0					0		0
465	51	M		PSY	2014	5	0				0				0					0		0
466	60	K	Others	MED	2013	2	0				0				0					0		0
467	38	M	Others	MNT	2011	4	0				0				0					0		0
467	39	M	Others	MNT	2012	4	0				0				0					0		0
467	40	M	Others	MNT	2013	4	0				0				0					0		0
468	37	M	Post doc	MNT	2011	4	0				0				0					0		0
468	37	M	Post doc	MED	2011	4	0				0				0					0		0
469	35	K	Others	MED	2011	1	0				0				0					0		0
470	34	M	PhD student	MNT	2013	1	0				0				0					0		0
471	46	M	Engineer	MED	2011	3	0				0				0					0		0
471	47	M	Others	MED	2012	3	0				0				0					0		0
472	56	M	Others	MED	2011	6	0				0				0					0		0
472	57	M	Others	MED	2012	6	0				0				0					0		0
472	58	M	Others	MED	2013	6	0				0				0					0		0
472	59	M	Others	MED	2014	6	0				0				0					0		0
473	54	M	Professor	MED	2011	39	0				0				0					0		0
473	55	M	Professor	MED	2012	39	0				0				0					0		0
473	56	M	Professor	MED	2013	39	0				0				0					0		0
473	57	M	Professor	MED	2014	39	0				0				0					0		0
474	62	K	Professor	PSY	2011	30	0				0				0					0		0
474	63	K	Professor	PSY	2012	30	0				0				0					0		0
474	64	K	Professor	PSY	2013	30	0				0				0					0		0
474	65	K	Professor	PSY	2014	30	0				0				0					0		0
475	70	K	Others	MNT	2011	1	0				0				0					0		0
476	47	M	Associate professor	HUM	2014	4	0				0				0					0		0
476	44	M	Others	Other Units	2011	4	0				0				0					0		0
476	45	M	Others	Other Units	2012	4	0				0				0					0		0
477	37	M	Researcher	SSC	2013	2	0				0				0					0		0
478	50	M	Professor	HUM	2012	2	0				0				0					0		0
478	52	M	Professor	HUM	2014	2	0				0				0					0		0
479	47	M	Others	HUM	2011	14	0				0				0					0		0
479	48	M	Others	HUM	2012	14	0				0				0					0		0
479	47	M	Others	MED	2011	14	0				0				0					0		0
479	48	M	Others	MED	2012	14	0				0				0					0		0
479	50	M	Others	MED	2014	14	0				0				0					0		0
479	47	M	Others	PSY	2011	14	0				0				0					0		0
479	48	M	Others	PSY	2012	14	0				0				0					0		0
480	67	M	Others	MED	2011	3	0				0				0					0		0
480	69	M	Others	MED	2013	3	0				0				0					0		0
480	70	M	Others	MED	2014	3	0				0				0					0		0
481	33	K	PhD student	SSC	2011	1	0				0				0					0		0
482	41	M	PhD student	HUM	2012	1	0				0				0					0		0
483	60	M	Professor	HUM	2011	16	0				0				0					0		0
483	61	M	Professor	HUM	2012	16	0				0				0					0		0
483	62	M	Professor	HUM	2013	16	0				0				0					0		0
483	63	M	Professor	HUM	2014	16	0				0				0					0		0
484	38	K	Associate professor	PSY	2011	6	0				0				0					0		0
484	40	K	Associate professor	PSY	2013	6	0				0				0					0		0
485	34	K	PhD student	MED	2011	8	0				0				0					0		0
485	35	K	Others	MED	2012	8	0				0				0					0		0
485	36	K	Others	MED	2013	8	0				0				0					0		0
485	37	K	Others	MED	2014	8	0				0				0					0		0
486	30	M	PhD student	MNT	2012	2	0				0				0					0		0
486	31	M	PhD student	MNT	2013	2	0				0				0					0		0
487	62	M	Associate professor	Other Units	2013	1	0				0				0					0		0
488	43	K	Others	HUM	2013	1	0				0				0					0		0
489	67	M	Associate professor	SSC	2014	2	0				0				0					0		0
490	30	M	Others	MNT	2011	1	0				0				0					0		0
491	44	K	Others	MED	2013	2	0				0				0					0		0
492	45	M	Others	MED	2013	2	0				0				0					0		0
492	46	M	Others	MED	2014	2	0				0				0					0		0
493	67	M	Professor	HUM	2013	3	0				0				0					0		0
494	36	M	Others	MNT	2011	5	0				0				0					0		0
494	37	M	Others	MNT	2012	5	0				0				0					0		0
495	31	K	PhD student	PSY	2011	5	0				0				0					0		0
496	62	M	Professor	SSC	2013	1	0				0				0					0		0
497	36	K	Post doc	MED	2011	3	0				0				0					0		0
497	38	K	Post doc	MED	2013	3	0				0				0					0		0
498	56	M	Professor	HUM	2011	12	0				0				0					0		0
498	58	M	Professor	HUM	2013	12	0				0				0					0		0
498	59	M	Professor	HUM	2014	12	0				0				0					0		0
499	43	K	Associate professor	MNT	2011	5	0				0				0					0		0
499	44	K	Associate professor	MNT	2012	5	0				0				0					0		0
500	36	M	Others	MNT	2011	3	0				0				0					0		0
500	38	M	Others	MNT	2013	3	0				0				0					0		0
500	38	M	Others	MED	2013	3	0				0				0					0		0
501	35	M	Post doc	SSC	2011	3	0				0				0					0		0
501	37	M	Post doc	SSC	2013	3	0				0				0					0		0
502	55	K	Others	MED	2011	3	0				0				0					0		0
502	57	K	Others	MED	2013	3	0				0				0					0		0
502	58	K	Others	MED	2014	3	0				0				0					0		0
503	58	M	Engineer	MNT	2012	3	0				0				0					0		0
504	33	K	PhD student	MED	2013	1	0				0				0					0		0
505	71	M	Others	MED	2011	10	0				0				0					0		0
505	72	M	Others	MED	2012	10	0				0				0					0		0
505	73	M	Others	MED	2013	10	0				0				0					0		0
505	74	M	Others	MED	2014	10	0				0				0					0		0
506	46	M	Professor	MNT	2011	20	0				0				0					0		0
506	47	M	Others	MNT	2012	20	0				0				0					0		0
506	48	M	Others	MNT	2013	20	0				0				0					0		0
506	49	M	Others	MNT	2014	20	0				0				0					0		0
507	36	M	Associate professor	HUM	2014	3	0				0				0					0		0
508	35	K	Others	MED	2011	4	0				0				0					0		0
508	36	K	Others	MED	2012	4	0				0				0					0		0
509	36	K	Engineer	MNT	2011	1	0				0				0					0		0
510	37	M	Engineer	MED	2011	7	0				0				0					0		0
510	39	M	Others	MED	2013	7	0				0				0					0		0
511	62	K	Engineer	MED	2013	1	0				0				0					0		0
512	69	M	Others	MED	2011	6	0				0				0					0		0
512	70	M	Others	MED	2012	6	0				0				0					0		0
512	72	M	Others	MED	2014	6	0				0				0					0		0
513	44	M	Professor	MNT	2011	184	0				0				0					0		0
513	45	M	Professor	MNT	2012	184	0				0				0					0		0
513	46	M	Professor	MNT	2013	184	0				0				0					0		0
513	47	M	Professor	MNT	2014	184	0				0				0					0		0
514	73	M	Others	MED	2011	4	0				0				0					0		0
514	74	M	Others	MED	2012	4	0				0				0					0		0
515	67	K	Others	MED	2011	1	0				0				0					0		0
516	65	M	Engineer	MNT	2012	2	0				0				0					0		0
517	40	M	Researcher	MNT	2011	22	0				0				0					0		0
517	41	M	Researcher	MNT	2012	22	0				0				0					0		0
517	42	M	Researcher	MNT	2013	22	0				0				0					0		0
517	43	M	Others	MNT	2014	22	0				0				0					0		0
518	55	M	Others	MED	2012	2	0				0				0					0		0
519	29	M	Others	MNT	2011	9	0				0				0					0		0
519	30	M	Others	MNT	2012	9	0				0				0					0		0
520	56	K	Others	MNT	2012	1	0				0				0					0		0
520	56	K	Others	Other Units	2012	1	0				0				0					0		0
521	51	M	Associate professor	SSC	2012	4	0				0				0					0		0
521	52	M	Associate professor	SSC	2013	4	0				0				0					0		0
521	53	M	Professor	SSC	2014	4	0				0				0					0		0
522	40	K	Associate professor	SSC	2013	2	0				0				0					0		0
523	32	K	Others	MNT	2011	2	0				0				0					0		0
524	52	K	Post doc	SSC	2011	1	0				0				0					0		0
525	38	M	Professor	SSC	2011	7	0				0				0					0		0
525	39	M	Professor	SSC	2012	7	0				0				0					0		0
525	40	M	Professor	SSC	2013	7	0				0				0					0		0
526	29	K	Post doc	MED	2011	4	0				0				0					0		0
526	30	K	Post doc	MED	2012	4	0				0				0					0		0
526	31	K	Post doc	MED	2013	4	0				0				0					0		0
527	32	K	Others	MED	2012	2	0				0				0					0		0
528	37	K	PhD student	MNT	2011	1	0				0				0					0		0
528	37	K	PhD student	Other Units	2011	1	0				0				0					0		0
529	35	M	Post doc	Other Units	2011	12	0				0				0					0		0
530	44	M	Engineer	MNT	2011	3	0				0				0					0		0
530	45	M	Engineer	MNT	2012	3	0				0				0					0		0
530	46	M	Engineer	MNT	2013	3	0				0				0					0		0
531	36	M	Researcher	MNT	2011	11	0				0				0					0		0
531	37	M	Researcher	MNT	2012	11	0				0				0					0		0
532	36	M	Post doc	SSC	2012	7	0				0				0					0		0
533	62	K	Others	MED	2011	24	0				0				0					0		0
533	63	K	Others	MED	2012	24	0				0				0					0		0
533	64	K	Others	MED	2013	24	0				0				0					0		0
533	65	K	Others	MED	2014	24	0				0				0					0		0
534	59	M		MED	2013	3	0				0				0					0		0
534	58	M	Others	PSY	2012	3	0				0				0					0		0
534	59	M		PSY	2013	3	0				0				0					0		0
535	66	K	Engineer	MNT	2012	1	0				0				0					0		0
536	43	M		MED	2011	5	0				0				0					0		0
536	44	M		MED	2012	5	0				0				0					0		0
537	34	K	Others	MNT	2011	2	0				0				0					0		0
537	37	K	Others	MED	2014	2	0				0				0					0		0
538	63	K	Professor	SSC	2012	2	0				0				0					0		0
539	59	M	Professor	HUM	2011	8	0				0				0					0		0
539	61	M	Professor	HUM	2013	8	0				0				0					0		0
540	51	M	Associate professor	MED	2012	9	0				0				0					0		0
540	52	M	Associate professor	MED	2013	9	0				0				0					0		0
540	53	M	Associate professor	MED	2014	9	0				0				0					0		0
541	71	M	Others	MED	2013	1	0				0				0					0		0
542	40	M	Researcher	MNT	2011	25	0				0				0					0		0
542	41	M	Others	MNT	2012	25	0				0				0					0		0
542	42	M	Others	MNT	2013	25	0				0				0					0		0
542	43	M	Others	MNT	2014	25	0				0				0					0		0
542	40	M	Researcher	Other Units	2011	25	0				0				0					0		0
542	41	M	Others	Other Units	2012	25	0				0				0					0		0
543	37	M	PhD student	MNT	2012	2	0				0				0					0		0
543	37	M	PhD student	Other Units	2012	2	0				0				0					0		0
544	52	M	Associate professor	HUM	2013	1	0				0				0					0		0
545	44	M	Researcher	MNT	2011	4	0				0				0					0		0
545	47	M		MNT	2014	4	0				0				0					0		0
545	44	M	Researcher	MED	2011	4	0				0				0					0		0
546	39	M	Researcher	MNT	2013	1	0				0				0					0		0
547	35	K	PhD student	MNT	2012	3	0				0				0					0		0
548	54	M	Others	Other units	2012	19	0				0				0					0		0
548	53	M	Others	MED	2011	19	0				0				0					0		0
548	54	M	Others	MED	2012	19	0				0				0					0		0
548	55	M	Others	MED	2013	19	0				0				0					0		0
548	56	M	Others	MED	2014	19	0				0				0					0		0
549	45	M	Others	PSY	2012	3	0				0				0					0		0
550	35	K	Others	HUM	2011	2	0				0				0					0		0
551	52	M		MED	2011	2	0				0				0					0		0
552	71	M	Others	MNT	2012	3	0				0				0					0		0
553	39	M	PhD student	MNT	2012	2	0				0				0					0		0
553	40	M	PhD student	MNT	2013	2	0				0				0					0		0
554	63	M	Associate professor	MED	2011	7	0				0				0					0		0
554	64	M	Associate professor	MED	2012	7	0				0				0					0		0
554	65	M	Associate professor	MED	2013	7	0				0				0					0		0
555	35	M	Others	SSC	2014	3	0				0				0					0		0
556	48	K	Professor	HUM	2011	7	0				0				0					0		0
556	51	K	Professor	HUM	2014	7	0				0				0					0		0
557	39	M	Engineer	MED	2011	2	0				0				0					0		0
558	47	M	Associate professor	HUM	2011	5	0				0				0					0		0
558	49	M	Professor	HUM	2013	5	0				0				0					0		0
558	50	M	Professor	HUM	2014	5	0				0				0					0		0
558	47	M	Associate professor	SSC	2011	5	0				0				0					0		0
558	49	M	Professor	SSC	2013	5	0				0				0					0		0
558	50	M	Professor	SSC	2014	5	0				0				0					0		0
559	40	K	Associate professor	PSY	2011	2	0				0				0					0		0
560	59	M	Others	SSC	2012	6	0				0				0					0		0
560	60	M	Others	SSC	2013	6	0				0				0					0		0
560	61	M	Others	SSC	2014	6	0				0				0					0		0
561	73	M	Researcher	MNT	2011	12	0				0				0					0		0
562	42	M	Associate professor	SSC	2012	4	0				0				0					0		0
562	44	M	Associate professor	SSC	2014	4	0				0				0					0		0
563	53	M	Others	MED	2011	2	0				0				0					0		0
563	54	M	Others	MED	2012	2	0				0				0					0		0
564	45	M	Researcher	SSC	2013	3	0				0				0					0		0
564	46	M	Researcher	SSC	2014	3	0				0				0					0		0
565	41	K	Post doc	MNT	2011	1	0				0				0					0		0
566	33	K	Others	MNT	2011	2	0				0				0					0		0
566	36	K	Engineer	MNT	2014	2	0				0				0					0		0
567	71	M	Professor	SSC	2011	10	0				0				0					0		0
567	72	M	Professor	SSC	2012	10	0				0				0					0		0
567	73	M	Others	SSC	2013	10	0				0				0					0		0
567	74	M	Others	SSC	2014	10	0				0				0					0		0
568	68	M	Others	HUM	2013	1	0				0				0					0		0
569	51	M	Others	MNT	2011	14	0				0				0					0		0
569	52	M	Others	MNT	2012	14	0				0				0					0		0
569	53	M	Others	MNT	2013	14	0				0				0					0		0
569	54	M	Others	MNT	2014	14	0				0				0					0		0
570	47	K	Professor	HUM	2011	2	0				0				0					0		0
570	49	K	Professor	HUM	2013	2	0				0				0					0		0
571	58	K	Others	MED	2011	19	0				0				0					0		0
571	59	K	Others	MED	2012	19	0				0				0					0		0
571	60	K	Professor	MED	2013	19	0				0				0					0		0
571	61	K	Professor	MED	2014	19	0				0				0					0		0
572	74	K	Others	Other Units	2011	2	0				0				0					0		0
572	75	K	Others	Other Units	2012	2	0				0				0					0		0
573	48	K	Post doc	HUM	2011	3	0				0				0					0		0
573	49	K	Associate professor	HUM	2012	3	0				0				0					0		0
574	40	K		Other Units	2011	4	0				0				0					0		0
574	41	K		Other Units	2012	4	0				0				0					0		0
575	58	K	Others	MED	2013	1	0				0				0					0		0
576	68	M	Professor	Other Units	2011	2	0				0				0					0		0
577	66	M	Professor	MED	2014	4	0				0				0					0		0
578	52	M	Others	SSC	2011	9	0				0				0					0		0
578	53	M	Others	SSC	2012	9	0				0				0					0		0
578	54	M	Professor	SSC	2013	9	0				0				0					0		0
578	55	M	Professor	SSC	2014	9	0				0				0					0		0
579	59	M	Associate professor	HUM	2012	3	0				0				0					0		0
579	60	M	Professor	HUM	2013	3	0				0				0					0		0
579	61	M	Professor	HUM	2014	3	0				0				0					0		0
580	53	K	Associate professor	PSY	2012	7	0				0				0					0		0
580	54	K	Associate professor	PSY	2013	7	0				0				0					0		0
580	55	K	Associate professor	PSY	2014	7	0				0				0					0		0
581	61	K	Professor	SSC	2011	6	0				0				0					0		0
581	62	K	Professor	SSC	2012	6	0				0				0					0		0
581	63	K	Professor	SSC	2013	6	0				0				0					0		0
582	47	M	Associate professor	MNT	2011	11	0				0				0					0		0
582	48	M	Professor	MNT	2012	11	0				0				0					0		0
582	49	M	Professor	MNT	2013	11	0				0				0					0		0
583	57	M	Others	MED	2011	32	0				0				0					0		0
583	58	M	Others	MED	2012	32	0				0				0					0		0
583	59	M	Others	MED	2013	32	0				0				0					0		0
583	60	M	Others	MED	2014	32	0				0				0					0		0
584	41	M	Associate professor	HUM	2011	2	0				0				0					0		0
584	43	M	Associate professor	HUM	2013	2	0				0				0					0		0
585	62	K	Professor	HUM	2011	4	0				0				0					0		0
585	63	K	Professor	HUM	2012	4	0				0				0					0		0
585	64	K	Professor	HUM	2013	4	0				0				0					0		0
585	65	K	Professor	HUM	2014	4	0				0				0					0		0
586	52	M	Others	SSC	2011	2	0				0				0					0		0
586	54	M	Others	SSC	2013	2	0				0				0					0		0
587	45	K	Others	HUM	2011	1	0				0				0					0		0
588	57	M	Others	MED	2013	3	0				0				0					0		0
588	58	M	Others	MED	2014	3	0				0				0					0		0
589	76	M	Others	MED	2011	4	0				0				0					0		0
589	77	M	Others	MED	2012	4	0				0				0					0		0
590	34	M	Post doc	MNT	2011	6	0				0				0					0		0
590	35	M	Post doc	MNT	2012	6	0				0				0					0		0
590	36	M	Others	MNT	2013	6	0				0				0					0		0
591	41	K	Associate professor	HUM	2012	11	0				0				0					0		0
591	42	K	Professor	HUM	2013	11	0				0				0					0		0
591	43	K	Professor	HUM	2014	11	0				0				0					0		0
592	60	M	Others	MED	2013	5	0				0				0					0		0
592	61	M	Professor	MED	2014	5	0				0				0					0		0
593	48	K	Associate professor	SSC	2011	1	0				0				0					0		0
594	62	M	Professor	MED	2011	3	0				0				0					0		0
594	64	M	Professor	MED	2013	3	0				0				0					0		0
595	68	K	Professor	HUM	2011	1	0				0				0					0		0
596	36	M	Others	HUM	2014	1	0				0				0					0		0
597	50	M	Professor	HUM	2011	14	0				0				0					0		0
597	51	M	Professor	HUM	2012	14	0				0				0					0		0
597	52	M	Professor	HUM	2013	14	0				0				0					0		0
597	53	M	Professor	HUM	2014	14	0				0				0					0		0
598	47	M	Researcher	HUM	2013	3	0				0				0					0		0
598	48	M	Others	Other Units	2014	3	0				0				0					0		0
599	69	M	Others	HUM	2012	3	0				0				0					0		0
599	71	M	Others	HUM	2014	3	0				0				0					0		0
600	44	K	Associate professor	SSC	2011	1	0				0				0					0		0
601	45	M	Others	MED	2011	4	0				0				0					0		0
602	50	K	Associate professor	Other units	2012	21	0				0				0					0		0
602	49	K	Associate professor	MED	2011	21	0				0				0					0		0
602	50	K	Associate professor	MED	2012	21	0				0				0					0		0
602	51	K	Associate professor	MED	2013	21	0				0				0					0		0
602	52	K	Associate professor	MED	2014	21	0				0				0					0		0
603	44	K	Post doc	HUM	2013	3	0				0				0					0		0
603	45	K	Post doc	HUM	2014	3	0				0				0					0		0
604	55	K	Others	MED	2011	2	0				0				0					0		0
604	56	K	Others	MED	2012	2	0				0				0					0		0
605	60	K	Professor	MED	2011	33	0				0				0					0		0
605	61	K	Professor	MED	2012	33	0				0				0					0		0
605	62	K	Professor	MED	2013	33	0				0				0					0		0
605	63	K	Professor	MED	2014	33	0				0				0					0		0
606	32	K	Others	MNT	2011	2	0				0				0					0		0
606	33	K	Others	MNT	2012	2	0				0				0					0		0
607	38	M	Others	MNT	2012	4	0				0				0					0		0
607	39	M	Others	MNT	2013	4	0				0				0					0		0
607	40	M	Others	MNT	2014	4	0				0				0					0		0
608	35	M	Others	MNT	2011	3	0				0				0					0		0
608	37	M	Others	MNT	2013	3	0				0				0					0		0
609	44	M	Post doc	SSC	2012	1	0				0				0					0		0
610	58	K	Professor	HUM	2011	29	0				0				0					0		0
610	59	K	Professor	HUM	2012	29	0				0				0					0		0
610	60	K	Professor	HUM	2013	29	0				0				0					0		0
610	61	K	Professor	HUM	2014	29	0				0				0					0		0
611	42	K	Others	HUM	2013	2	0				0				0					0		0
612	60	M	Others	MED	2011	10	0				0				0					0		0
612	61	M	Others	MED	2012	10	0				0				0					0		0
612	62	M	Others	MED	2013	10	0				0				0					0		0
612	63	M	Others	MED	2014	10	0				0				0					0		0
613	64	M	Researcher	MNT	2012	1	0				0				0					0		0
614	40	M	Others	HUM	2012	1	0				0				0					0		0
615	35	M	Post doc	MED	2011	11	0				0				0					0		0
615	36	M	Post doc	MED	2012	11	0				0				0					0		0
615	37	M	Post doc	MED	2013	11	0				0				0					0		0
616	58	M	Associate professor	MED	2011	19	0				0				0					0		0
616	59	M	Associate professor	MED	2012	19	0				0				0					0		0
616	60	M	Others	MED	2013	19	0				0				0					0		0
616	61	M	Others	MED	2014	19	0				0				0					0		0
617	46	K	Others	PSY	2011	26	0				0				0					0		0
617	47	K	Others	PSY	2012	26	0				0				0					0		0
617	48	K	Others	PSY	2013	26	0				0				0					0		0
617	49	K	Others	PSY	2014	26	0				0				0					0		0
618	63	M	Professor	MED	2011	32	0				0				0					0		0
618	64	M	Professor	MED	2012	32	0				0				0					0		0
618	65	M	Professor	MED	2013	32	0				0				0					0		0
618	66	M	Professor	MED	2014	32	0				0				0					0		0
619	34	K	Others	SSC	2011	2	0				0				0					0		0
619	35	K	Others	SSC	2012	2	0				0				0					0		0
620	51	M	Others	SSC	2011	4	0				0				0					0		0
620	53	M	Professor	SSC	2013	4	0				0				0					0		0
621	54	K	Associate professor	SSC	2014	1	0				0				0					0		0
622	55	M	Professor	SSC	2011	24	0				0				0					0		0
622	56	M	Professor	SSC	2012	24	0				0				0					0		0
622	57	M	Professor	SSC	2013	24	0				0				0					0		0
622	58	M	Professor	SSC	2014	24	0				0				0					0		0
623	74	M	Others	MNT	2011	17	0				0				0					0		0
623	75	M	Others	MNT	2012	17	0				0				0					0		0
623	76	M	Others	MNT	2013	17	0				0				0					0		0
623	77	M	Others	MNT	2014	17	0				0				0					0		0
624	61	K	Engineer	MED	2011	2	0				0				0					0		0
624	64	K	Engineer	MED	2014	2	0				0				0					0		0
625	70	M	Others	HUM	2013	9	0				0				0					0		0
625	71	M	Others	HUM	2014	9	0				0				0					0		0
626	50	M	Others	Other Units	2011	3	0				0				0					0		0
627	61	K	Professor	HUM	2013	1	0				0				0					0		0
628	49	K	Others	MNT	2011	5	0				0				0					0		0
628	51	K	Others	MNT	2013	5	0				0				0					0		0
629	33	K	Researcher	SSC	2012	5	0				0				0					0		0
629	35	K	Post doc	SSC	2014	5	0				0				0					0		0
630	53	M	Professor	MED	2011	27	0				0				0					0		0
630	54	M	Professor	MED	2012	27	0				0				0					0		0
630	55	M	Professor	MED	2013	27	0				0				0					0		0
630	56	M	Professor	MED	2014	27	0				0				0					0		0
631	47	K	Associate professor	HUM	2013	1	0				0				0					0		0
632	56	M	Others	MED	2011	21	0				0				0					0		0
632	57	M	Others	MED	2012	21	0				0				0					0		0
632	58	M	Others	MED	2013	21	0				0				0					0		0
632	59	M	Others	MED	2014	21	0				0				0					0		0
633	36	M	PhD student	MNT	2012	7	0				0				0					0		0
633	37	M	PhD student	MNT	2013	7	0				0				0					0		0
633	38	M	Engineer	MNT	2014	7	0				0				0					0		0
633	36	M	PhD student	Other Units	2012	7	0				0				0					0		0
634	39	M	Associate professor	SSC	2011	3	0				0				0					0		0
634	41	M	Associate professor	SSC	2013	3	0				0				0					0		0
635	43	K	Associate professor	MED	2012	8	0				0				0					0		0
635	44	K	Associate professor	MED	2013	8	0				0				0					0		0
636	35	K	Others	PSY	2011	11	0				0				0					0		0
636	37	K	Others	PSY	2013	11	0				0				0					0		0
637	34	M	Others	MNT	2012	1	0				0				0					0		0
638	60	K	Professor	SSC	2012	3	0				0				0					0		0
638	62	K	Professor	SSC	2014	3	0				0				0					0		0
639	57	M	Associate professor	SSC	2012	3	0				0				0					0		0
640	39	M	Others	HUM	2013	3	0				0				0					0		0
640	40	M	Others	HUM	2014	3	0				0				0					0		0
641	44	M	Associate professor	MED	2012	10	0				0				0					0		0
641	45	M	Associate professor	MED	2013	10	0				0				0					0		0
641	46	M	Associate professor	MED	2014	10	0				0				0					0		0
642	35	K	Post doc	MNT	2013	3	0				0				0					0		0
643	52	K	Associate professor	HUM	2014	3	0				0				0					0		0
644	42	K	Others	HUM	2011	12	0				0				0					0		0
644	43	K	Researcher	HUM	2012	12	0				0				0					0		0
644	44	K	Researcher	HUM	2013	12	0				0				0					0		0
644	45	K	Researcher	HUM	2014	12	0				0				0					0		0
645	61	M	Professor	MED	2011	9	0				0				0					0		0
645	62	M	Professor	MED	2012	9	0				0				0					0		0
645	63	M	Professor	MED	2013	9	0				0				0					0		0
646	62	K	Others	MED	2012	1	0				0				0					0		0
647	48	M	Associate professor	HUM	2013	7	0				0				0					0		0
648	28	M	Others	MNT	2011	3	0				0				0					0		0
648	30	M	Others	MNT	2013	3	0				0				0					0		0
649	38	M	Associate professor	MNT	2011	7	0				0				0					0		0
649	38	M	Associate professor	Other Units	2011	7	0				0				0					0		0
649	39	M	Associate professor	Other Units	2012	7	0				0				0					0		0
650	36	K	Post doc	MED	2011	5	0				0				0					0		0
650	37	K	Post doc	MED	2012	5	0				0				0					0		0
650	38	K	Post doc	MED	2013	5	0				0				0					0		0
650	39	K	Others	MED	2014	5	0				0				0					0		0
651	44	M	PhD student	MED	2011	9	0				0				0					0		0
651	46	M	Associate professor	MED	2013	9	0				0				0					0		0
651	47	M	Associate professor	MED	2014	9	0				0				0					0		0
652	60	M	Others	HUM	2011	1	0				0				0					0		0
653	50	M	Others	MNT	2011	15	0				0				0					0		0
653	51	M	Others	MNT	2012	15	0				0				0					0		0
654	56	K	Professor	HUM	2011	3	0				0				0					0		0
655	55	M	Professor	MNT	2011	11	0				0				0					0		0
655	56	M	Professor	MNT	2012	11	0				0				0					0		0
655	57	M	Professor	MNT	2013	11	0				0				0					0		0
655	58	M	Professor	MNT	2014	11	0				0				0					0		0
656	62	M	Professor	SSC	2011	4	0				0				0					0		0
656	64	M	Professor	SSC	2013	4	0				0				0					0		0
657	54	M	Others	MNT	2011	1	0				0				0					0		0
658	36	M	Researcher	MNT	2011	10	0				0				0					0		0
658	38	M	Researcher	MNT	2013	10	0				0				0					0		0
659	39	M	Researcher	MED	2013	3	0				0				0					0		0
659	40	M	Others	MED	2014	3	0				0				0					0		0
660	42	K	Others	MED	2011	2	0				0				0					0		0
661	32	M	Post doc	MED	2011	10	0				0				0					0		0
661	33	M	Post doc	MED	2012	10	0				0				0					0		0
661	34	M	Post doc	MED	2013	10	0				0				0					0		0
661	35	M	Post doc	MED	2014	10	0				0				0					0		0
662	40	K	Associate professor	HUM	2011	1	0				0				0					0		0
663	33	M	Others	MNT	2011	4	0				0				0					0		0
664	38	K	Others	PSY	2012	3	0				0				0					0		0
665	43	M	PhD student	MED	2011	5	0				0				0					0		0
665	44	M	PhD student	MED	2012	5	0				0				0					0		0
665	45	M	Others	MED	2013	5	0				0				0					0		0
666	43	M	Others	MNT	2011	10	0				0				0					0		0
666	44	M	Others	MNT	2012	10	0				0				0					0		0
666	45	M	Others	MNT	2013	10	0				0				0					0		0
666	46	M	Others	MNT	2014	10	0				0				0					0		0
667	42	K	Others	MNT	2014	16	0				0				0					0		0
667	39	K	Researcher	Other Units	2011	16	0				0				0					0		0
667	40	K	Researcher	Other Units	2012	16	0				0				0					0		0
668	40	K	Others	MED	2011	17	0				0				0					0		0
668	42	K	Others	MED	2013	17	0				0				0					0		0
668	43	K	Others	MED	2014	17	0				0				0					0		0
669	54	M	Others	Other units	2012	7	0				0				0					0		0
669	54	M	Others	MED	2012	7	0				0				0					0		0
669	56	M	Others	MED	2014	7	0				0				0					0		0
670	41	K	Post doc	MED	2012	1	0				0				0					0		0
671	38	M	Others	HUM	2012	1	0				0				0					0		0
672	71	M	Professor	PSY	2012	1	0				0				0					0		0
673	45	K	Others	MED	2011	1	0				0				0					0		0
674	29	K	PhD student	MED	2011	5	0				0				0					0		0
674	30	K	PhD student	MED	2012	5	0				0				0					0		0
674	31	K	Others	MED	2013	5	0				0				0					0		0
674	32	K	Others	MED	2014	5	0				0				0					0		0
675	78	M	Others	MED	2011	3	0				0				0					0		0
676	52	M	Others	MNT	2012	1	0				0				0					0		0
677	71	M	Others	PSY	2011	8	0				0				0					0		0
677	73	M	Others	PSY	2013	8	0				0				0					0		0
678	57	K	Others	MED	2013	1	0				0				0					0		0
679	49	K	Others	MED	2011	7	0				0				0					0		0
679	50	K	Others	MED	2012	7	0				0				0					0		0
679	51	K	Others	MED	2013	7	0				0				0					0		0
680	32	M	Others	MNT	2012	1	0				0				0					0		0
681	29	M	Others	MNT	2011	264	0				0				0					0		0
681	30	M	Others	MNT	2012	264	0				0				0					0		0
681	31	M	Others	MNT	2013	264	0				0				0					0		0
681	32	M	Others	MNT	2014	264	0				0				0					0		0
682	40	K	Others	MNT	2011	13	0				0				0					0		0
682	41	K	Others	MNT	2012	13	0				0				0					0		0
682	42	K	Others	MNT	2013	13	0				0				0					0		0
682	43	K	Others	MNT	2014	13	0				0				0					0		0
683	35	M	Others	MNT	2012	2	0				0				0					0		0
683	37	M	Others	MNT	2014	2	0				0				0					0		0
684	52	K	Others	MED	2011	2	0				0				0					0		0
685	35	M	Others	SSC	2014	1	0				0				0					0		0
686	32	K	PhD student	PSY	2012	3	0				0				0					0		0
686	33	K	PhD student	PSY	2013	3	0				0				0					0		0
686	34	K	PhD student	PSY	2014	3	0				0				0					0		0
687	31	M	PhD student	HUM	2011	2	0				0				0					0		0
687	33	M	PhD student	HUM	2013	2	0				0				0					0		0
688	35	M	Others	MNT	2011	3	0				0				0					0		0
688	37	M	Others	MNT	2013	3	0				0				0					0		0
689	30	M	Others	MNT	2011	3	0				0				0					0		0
689	31	M	Others	MNT	2012	3	0				0				0					0		0
690	36	M	Others	Other Units	2011	1	0				0				0					0		0
691	31	M	Post doc	MNT	2011	11	0				0				0					0		0
691	32	M	Post doc	MNT	2012	11	0				0				0					0		0
691	33	M	Professor	MNT	2013	11	0				0				0					0		0
691	34	M	Professor	MNT	2014	11	0				0				0					0		0
692	32	M	PhD student	SSC	2011	5	0				0				0					0		0
692	34	M	Post doc	SSC	2013	5	0				0				0					0		0
692	35	M	Post doc	SSC	2014	5	0				0				0					0		0
693	38	K	Others	SSC	2012	1	0				0				0					0		0
694	33	K	PhD student	PSY	2012	2	0				0				0					0		0
694	35	K		PSY	2014	2	0				0				0					0		0
695	52	K	Associate professor	MED	2011	2	0				0				0					0		0
696	31	K	Post doc	MNT	2012	4	0				0				0					0		0
696	32	K	Post doc	MNT	2013	4	0				0				0					0		0
696	30	K	Post doc	Other Units	2011	4	0				0				0					0		0
696	31	K	Post doc	Other Units	2012	4	0				0				0					0		0
697	34	M	Student	MNT	2011	4	0				0				0					0		0
697	35	M	Student	MNT	2012	4	0				0				0					0		0
698	35	K	Researcher	HUM	2011	3	0				0				0					0		0
698	36	K	Others	HUM	2012	3	0				0				0					0		0
699	45	K	Others	MNT	2011	4	0				0				0					0		0
699	47	K	Others	MED	2013	4	0				0				0					0		0
699	48	K	Others	MED	2014	4	0				0				0					0		0
700	30	K	PhD student	MED	2011	1	0				0				0					0		0
701	56	M	Others	MED	2014	1	0				0				0					0		0
702	29	M	Others	MNT	2011	4	0				0				0					0		0
702	29	M	Others	Other Units	2011	4	0				0				0					0		0
703	43	K	Associate professor	MED	2011	16	0				0				0					0		0
703	44	K	Associate professor	MED	2012	16	0				0				0					0		0
703	45	K	Associate professor	MED	2013	16	0				0				0					0		0
703	46	K	Associate professor	MED	2014	16	0				0				0					0		0
704	34	M	Associate professor	MNT	2011	1	0				0				0					0		0
705	40	M	Others	MED	2011	1	0				0				0					0		0
706	33	K	PhD student	MED	2011	2	0				0				0					0		0
706	35	K	PhD student	MED	2013	2	0				0				0					0		0
707	33	M	Others	MNT	2011	5	0				0				0					0		0
708	44	M	Others	MED	2014	1	0				0				0					0		0
709	46	K	Others	MED	2011	2	0				0				0					0		0
710	38	M	Others	MNT	2012	1	0				0				0					0		0
711	41	M	Associate professor	MNT	2011	13	0				0				0					0		0
711	42	M	Associate professor	MNT	2012	13	0				0				0					0		0
711	43	M	Associate professor	MNT	2013	13	0				0				0					0		0
711	44	M	Associate professor	MNT	2014	13	0				0				0					0		0
712	40	K	Engineer	MNT	2014	1	0				0				0					0		0
713	37	M	Others	MED	2011	8	0				0				0					0		0
713	39	M	Others	MED	2013	8	0				0				0					0		0
713	40	M	Others	MED	2014	8	0				0				0					0		0
714	35	K	Researcher	MNT	2012	4	0				0				0					0		0
714	35	K	Researcher	Other Units	2012	4	0				0				0					0		0
715	43	K	Others	MNT	2011	3	0				0				0					0		0
715	45	K	Engineer	MNT	2013	3	0				0				0					0		0
716	29	M	Others	MNT	2013	1	0				0				0					0		0
717	37	K	Others	MED	2012	3	0				0				0					0		0
718	31	K		MNT	2011	1	0				0				0					0		0
719	31	K	Others	PSY	2011	1	0				0				0					0		0
720	54	M	PhD student	SSC	2012	5	0				0				0					0		0
720	56	M	Others	SSC	2014	5	0				0				0					0		0
721	35	M	Others	MNT	2012	4	0				0				0					0		0
722	45	K	Others	SSC	2011	2	0				0				0					0		0
722	46	K	Others	SSC	2012	2	0				0				0					0		0
723	39	K	Researcher	MED	2011	2	0				0				0					0		0
723	40	K	Researcher	MED	2012	2	0				0				0					0		0
724	46	M	Researcher	Other Units	2011	1	0				0				0					0		0
725	32	M	Others	MNT	2011	2	0				0				0					0		0
726	39	M	Researcher	Other Units	2011	2	0				0				0					0		0
727	48	M	Others	MED	2011	2	0				0				0					0		0
728	35	K	Associate professor	SSC	2011	5	0				0				0					0		0
728	37	K	Associate professor	SSC	2013	5	0				0				0					0		0
729	44	K	Others	HUM	2011	1	0				0				0					0		0
730	35	M	Researcher	HUM	2011	2	0				0				0					0		0
730	36	M	Researcher	HUM	2012	2	0				0				0					0		0
731	35	M	Others	MNT	2012	4	0				0				0					0		0
732	37	K		HUM	2013	2	0				0				0					0		0
733	57	M	Others	MED	2011	2	0				0				0					0		0
733	59	M	Associate professor	MED	2013	2	0				0				0					0		0
734	31	K	Others	MED	2013	3	0				0				0					0		0
734	32	K	Others	MED	2014	3	0				0				0					0		0
735	32	M	Others	SSC	2013	2	0				0				0					0		0
736	48	K	Others	MED	2011	3	0				0				0					0		0
737	56	K	PhD student	PSY	2013	1	0				0				0					0		0
738	36	M	Researcher	MNT	2011	7	0				0				0					0		0
738	37	M	Researcher	MNT	2012	7	0				0				0					0		0
738	38	M	Others	MNT	2013	7	0				0				0					0		0
739	29	K	PhD student	MNT	2011	1	0				0				0					0		0
740	41	K	Others	MED	2011	9	0				0				0					0		0
740	41	K	Others	Other Units	2011	9	0				0				0					0		0
741	39	M	Others	HUM	2011	7	0				0				0					0		0
741	40	M	Others	HUM	2012	7	0				0				0					0		0
741	41	M	Others	HUM	2013	7	0				0				0					0		0
741	42	M	Others	HUM	2014	7	0				0				0					0		0
742	36	M	Others	PSY	2012	1	0				0				0					0		0
743	40	M	PhD student	MNT	2013	3	0				0				0					0		0
743	38	M	PhD student	Other Units	2011	3	0				0				0					0		0
744	32	M	Others	SSC	2012	1	0				0				0					0		0
745	31	M	Others	MED	2011	8	0				0				0					0		0
745	32	M	Others	MED	2012	8	0				0				0					0		0
746	40	M	Others	MED	2012	1	0				0				0					0		0
747	56	K	Associate professor	MED	2012	7	0				0				0					0		0
747	57	K	Associate professor	MED	2013	7	0				0				0					0		0
747	58	K	Professor	MED	2014	7	0				0				0					0		0
748	36	M	Others	MNT	2011	9	0				0				0					0		0
748	37	M	Others	MNT	2012	9	0				0				0					0		0
749	38	M	Researcher	Other Units	2011	1	0				0				0					0		0
750	34	M	Post doc	MNT	2011	3	0				0				0					0		0
750	36	M	Post doc	MNT	2013	3	0				0				0					0		0
751	32	M	Others	MNT	2011	3	0				0				0					0		0
751	33	M	Others	MNT	2012	3	0				0				0					0		0
752	34	M	Post doc	MNT	2011	1	0				0				0					0		0
753	34	M	Researcher	MED	2012	1	0				0				0					0		0
754	41	K	Post doc	MED	2012	2	0				0				0					0		0
755	35	M	Others	MNT	2011	3	0				0				0					0		0
755	36	M	Others	MNT	2012	3	0				0				0					0		0
756	35	M	PhD student	MNT	2011	7	0				0				0					0		0
756	36	M	PhD student	MNT	2012	7	0				0				0					0		0
756	37	M	PhD student	MNT	2013	7	0				0				0					0		0
757	41	M	Others	SSC	2011	1	0				0				0					0		0
758	50	M	Others	MED	2011	3	0				0				0					0		0
758	52	M	Others	MED	2013	3	0				0				0					0		0
759	41	M	Others	MNT	2012	3	0				0				0					0		0
759	42	M	Others	MNT	2013	3	0				0				0					0		0
760	31	M	Others	MNT	2011	6	0				0				0					0		0
760	31	M	Others	Other Units	2011	6	0				0				0					0		0
760	32	M	Others	Other Units	2012	6	0				0				0					0		0
761	32	M	Others	MNT	2011	3	0				0				0					0		0
762	32	K	Others	MNT	2013	3	0				0				0					0		0
763	35	M	PhD student	MNT	2013	3	0				0				0					0		0
763	34	M	PhD student	Other Units	2012	3	0				0				0					0		0
764	32	M	Researcher	MNT	2012	4	0				0				0					0		0
764	33	M	Researcher	MNT	2013	4	0				0				0					0		0
765	31	M	Others	SSC	2011	3	0				0				0					0		0
766	29	M	PhD student	SSC	2011	4	0				0				0					0		0
766	30	M	PhD student	SSC	2012	4	0				0				0					0		0
767	27	M	Post doc	MNT	2011	20	0				0				0					0		0
767	28	M	Post doc	MNT	2012	20	0				0				0					0		0
767	29	M	Others	MNT	2013	20	0				0				0					0		0
767	30	M	Researcher	MNT	2014	20	0				0				0					0		0
768	72	K	Others	SSC	2014	1	0				0				0					0		0
769	40	K	Others	MNT	2011	2	0				0				0					0		0
770	38	M	PhD student	MNT	2014	1	0				0				0					0		0
771	85	M	Others	MED	2013	1	0				0				0					0		0
772	30	K	PhD student	MNT	2012	3	0				0				0					0		0
772	32	K	PhD student	MNT	2014	3	0				0				0					0		0
772	30	K	PhD student	Other Units	2012	3	0				0				0					0		0
773	60	K	Others	SSC	2013	2	0				0				0					0		0
774	35	K	Others	MED	2013	1	0				0				0					0		0
775	28	M	Others	MED	2011	1	0				0				0					0		0
776	48	K	Others	MED	2011	12	0				0				0					0		0
776	49	K	Others	MED	2012	12	0				0				0					0		0
776	51	K	Others	MED	2014	12	0				0				0					0		0
777	35	K	Engineer	MED	2012	5	0				0				0					0		0
777	36	K	Others	MED	2013	5	0				0				0					0		0
777	37	K	Others	MED	2014	5	0				0				0					0		0
778	47	K	Others	MNT	2011	35	0				0				0					0		0
778	48	K	Others	MNT	2012	35	0				0				0					0		0
778	49	K	Others	MNT	2013	35	0				0				0					0		0
778	50	K	Others	MNT	2014	35	0				0				0					0		0
779	43	M	Professor	HUM	2014	6	0				0				0					0		0
780	36	K	PhD student	MNT	2011	1	0				0				0					0		0
781	46	M	PhD student	MED	2011	1	0				0				0					0		0
782	43	M	PhD student	MED	2011	2	0				0				0					0		0
782	45	M	PhD student	MED	2013	2	0				0				0					0		0
783	41	K	Others	MED	2011	1	0				0				0					0		0
784	40	M	Others	MED	2012	4	0				0				0					0		0
784	41	M	Others	MED	2013	4	0				0				0					0		0
785	30	K	PhD student	SSC	2011	8	0				0				0					0		0
785	31	K	Post doc	SSC	2012	8	0				0				0					0		0
785	32	K	Post doc	SSC	2013	8	0				0				0					0		0
785	33	K	Post doc	SSC	2014	8	0				0				0					0		0
786	39	M	Others	MNT	2011	4	0				0				0					0		0
786	40	M	Others	MNT	2012	4	0				0				0					0		0
786	39	M	Others	Other Units	2011	4	0				0				0					0		0
787	36	K	Others	MNT	2014	3	0				0				0					0		0
787	36	K	Others	Other Units	2014	3	0				0				0					0		0
788	31	M	PhD student	MNT	2011	4	0				0				0					0		0
789	32	M	Others	MNT	2013	2	0				0				0					0		0
789	33	M	Others	MNT	2014	2	0				0				0					0		0
790	55	K	Engineer	MED	2011	5	0				0				0					0		0
790	57	K	Engineer	MED	2013	5	0				0				0					0		0
791	34	M	PhD student	SSC	2011	17	0				0				0					0		0
791	35	M	PhD student	SSC	2012	17	0				0				0					0		0
791	36	M	Associate professor	SSC	2013	17	0				0				0					0		0
791	37	M	Professor	SSC	2014	17	0				0				0					0		0
792	50	M	Professor	SSC	2011	5	0				0				0					0		0
792	51	M	Professor	SSC	2012	5	0				0				0					0		0
792	52	M	Professor	SSC	2013	5	0				0				0					0		0
793	39	K	PhD student	MED	2012	6	0				0				0					0		0
793	40	K	Others	MED	2013	6	0				0				0					0		0
793	41	K	Others	MED	2014	6	0				0				0					0		0
794	56	M	Professor	MED	2011	80	0				0				0					0		0
794	57	M	Professor	MED	2012	80	0				0				0					0		0
794	58	M	Professor	MED	2013	80	0				0				0					0		0
794	59	M	Professor	MED	2014	80	0				0				0					0		0
795	42	M	Professor	SSC	2011	7	0				0				0					0		0
795	43	M	Professor	SSC	2012	7	0				0				0					0		0
795	44	M	Professor	SSC	2013	7	0				0				0					0		0
795	45	M	Professor	SSC	2014	7	0				0				0					0		0
796	40	K	Researcher	MNT	2014	3	0				0				0					0		0
797	64	M	Associate professor	HUM	2012	4	0				0				0					0		0
797	66	M	Associate professor	HUM	2014	4	0				0				0					0		0
798	43	K	Engineer	MED	2012	1	0				0				0					0		0
799	68	M	Others	MED	2011	2	0				0				0					0		0
799	70	M	Others	MED	2013	2	0				0				0					0		0
800	45	K	Associate professor	PSY	2013	6	0				0				0					0		0
800	46	K	Associate professor	PSY	2014	6	0				0				0					0		0
801	47	M	Others	MNT	2012	2	0				0				0					0		0
802	42	K	Others	MNT	2011	1	0				0				0					0		0
803	61	M	Others	MED	2011	55	0				0				0					0		0
803	62	M	Others	MED	2012	55	0				0				0					0		0
803	63	M	Others	MED	2013	55	0				0				0					0		0
803	64	M	Others	MED	2014	55	0				0				0					0		0
804	34	M	Associate professor	MNT	2011	35	0				0				0					0		0
804	35	M	Others	MNT	2012	35	0				0				0					0		0
804	36	M	Others	MNT	2013	35	0				0				0					0		0
804	37	M	Others	MNT	2014	35	0				0				0					0		0
805	49	M		Other Units	2011	1	0				0				0					0		0
806	40	M	PhD student	MNT	2011	8	0				0				0					0		0
806	42	M	PhD student	MNT	2013	8	0				0				0					0		0
806	43	M	PhD student	MNT	2014	8	0				0				0					0		0
807	42	K	Professor	MED	2014	3	0				0				0					0		0
808	54	M	Professor	PSY	2011	17	0				0				0					0		0
808	55	M	Professor	PSY	2012	17	0				0				0					0		0
809	36	K	Associate professor	HUM	2013	5	0				0				0					0		0
809	37	K	Associate professor	HUM	2014	5	0				0				0					0		0
810	33	M	PhD student	MED	2011	5	0				0				0					0		0
810	34	M	PhD student	MED	2012	5	0				0				0					0		0
810	35	M	PhD student	MED	2013	5	0				0				0					0		0
810	35	M	PhD student	Other Units	2013	5	0				0				0					0		0
811	44	M	Others	MED	2012	3	0				0				0					0		0
811	45	M	Others	MED	2013	3	0				0				0					0		0
812	57	M	PhD student	PSY	2012	3	0				0				0					0		0
812	58	M	PhD student	PSY	2013	3	0				0				0					0		0
813	45	M	Others	MED	2013	2	0				0				0					0		0
813	46	M	Others	MED	2014	2	0				0				0					0		0
814	46	M	PhD student	MED	2011	2	0				0				0					0		0
815	44	M	Others	Other Units	2012	1	0				0				0					0		0
816	49	M	PhD student	MNT	2013	1	0				0				0					0		0
817	55	K	Others	MED	2012	1	0				0				0					0		0
818	33	K	PhD student	MED	2011	4	0				0				0					0		0
818	34	K	Others	MED	2012	4	0				0				0					0		0
818	35	K	Post doc	MED	2013	4	0				0				0					0		0
818	36	K	Post doc	MED	2014	4	0				0				0					0		0
819	59	K	Associate professor	PSY	2014	1	0				0				0					0		0
820	53	K		MED	2011	19	0				0				0					0		0
820	54	K		MED	2012	19	0				0				0					0		0
820	55	K		MED	2013	19	0				0				0					0		0
821	51	K	Others	MED	2012	1	0				0				0					0		0
822	33	K	Others	MED	2012	1	0				0				0					0		0
823	28	M	Others	MED	2011	4	0				0				0					0		0
823	30	M	Others	MED	2013	4	0				0				0					0		0
823	31	M	Others	MED	2014	4	0				0				0					0		0
824	39	M	Others	MED	2012	3	0				0				0					0		0
824	41	M	Others	MED	2014	3	0				0				0					0		0
825	32	K	Others	MED	2011	2	0				0				0					0		0
826	41	K	Associate professor	MNT	2011	4	0				0				0					0		0
826	42	K	Associate professor	MNT	2012	4	0				0				0					0		0
826	41	K	Associate professor	MED	2011	4	0				0				0					0		0
827	32	K	Others	MED	2011	11	0				0				0					0		0
827	33	K	Engineer	MED	2012	11	0				0				0					0		0
827	34	K	Engineer	MED	2013	11	0				0				0					0		0
827	35	K	Others	MED	2014	11	0				0				0					0		0
828	46	M	PhD student	MED	2011	6	0				0				0					0		0
828	47	M	PhD student	MED	2012	6	0				0				0					0		0
829	34	K	Others	MED	2014	1	0				0				0					0		0
830	31	M	Others	PSY	2013	5	0				0				0					0		0
831	50	M	Others	MED	2012	3	0				0				0					0		0
831	51	M	Others	MED	2013	3	0				0				0					0		0
832	49	M	Others	MED	2012	3	0				0				0					0		0
832	50	M	Others	MED	2013	3	0				0				0					0		0
833	58	M	Professor	MED	2014	3	0				0				0					0		0
834	50	M	Associate professor	MED	2011	7	0				0				0					0		0
834	52	M	Others	MED	2013	7	0				0				0					0		0
834	53	M	Others	MED	2014	7	0				0				0					0		0
835	45	K	PhD student	Other units	2014	4	0				0				0					0		0
835	43	K	PhD student	MED	2012	4	0				0				0					0		0
835	44	K	PhD student	MED	2013	4	0				0				0					0		0
836	51	K	Researcher	MED	2011	5	0				0				0					0		0
836	52	K	Researcher	MED	2012	5	0				0				0					0		0
837	30	M	PhD student	MNT	2011	6	0				0				0					0		0
837	31	M	PhD student	MNT	2012	6	0				0				0					0		0
837	32	M	PhD student	MNT	2013	6	0				0				0					0		0
837	33	M	PhD student	MNT	2014	6	0				0				0					0		0
838	35	K	Post doc	MED	2011	6	0				0				0					0		0
838	36	K	Post doc	MED	2012	6	0				0				0					0		0
838	38	K	Post doc	MED	2014	6	0				0				0					0		0
839	39	M	Others	MED	2011	5	0				0				0					0		0
839	41	M	Others	MED	2013	5	0				0				0					0		0
840	32	M	Others	MED	2011	6	0				0				0					0		0
841	51	M	Others	MED	2012	2	0				0				0					0		0
841	52	M	Others	MED	2013	2	0				0				0					0		0
842	42	K	Post doc	MNT	2012	2	0				0				0					0		0
842	44	K	Post doc	MNT	2014	2	0				0				0					0		0
843	32	K	Others	SSC	2012	1	0				0				0					0		0
844	33	M	Others	MNT	2013	2	0				0				0					0		0
845	40	M	Others	HUM	2013	3	0				0				0					0		0
845	41	M	Others	HUM	2014	3	0				0				0					0		0
846	34	K	Post doc	MNT	2011	2	0				0				0					0		0
847	46	K	Associate professor	HUM	2012	15	0				0				0					0		0
847	47	K	Associate professor	HUM	2013	15	0				0				0					0		0
847	48	K	Associate professor	HUM	2014	15	0				0				0					0		0
848	30	M	Others	MNT	2011	2	0				0				0					0		0
849	29	K	Others	MNT	2011	3	0				0				0					0		0
850	31	K	Others	MNT	2013	3	0				0				0					0		0
850	32	K	Others	MNT	2014	3	0				0				0					0		0
851	31	K	Others	MED	2011	5	0				0				0					0		0
851	33	K	Others	MED	2013	5	0				0				0					0		0
851	34	K	Others	MED	2014	5	0				0				0					0		0
852	31	M	Others	MNT	2011	1	0				0				0					0		0
853	42	K	Others	HUM	2012	1	0				0				0					0		0
854	29	K	PhD student	MNT	2011	4	0				0				0					0		0
854	30	K	PhD student	MNT	2012	4	0				0				0					0		0
855	31	M	Others	HUM	2012	1	0				0				0					0		0
856	66	K	Others	PSY	2012	1	0				0				0					0		0
857	31	M	Associate professor	MNT	2012	5	0				0				0					0		0
857	33	M	Others	MNT	2014	5	0				0				0					0		0
858	42	M	Others	MNT	2011	3	0				0				0					0		0
859	36	M	Researcher	MED	2011	5	0				0				0					0		0
859	38	M	Researcher	MED	2013	5	0				0				0					0		0
860	37	M	Others	HUM	2014	4	0				0				0					0		0
861	34	K	Others	HUM	2012	4	0				0				0					0		0
861	35	K	Others	HUM	2013	4	0				0				0					0		0
862	33	M	Others	HUM	2012	2	0				0				0					0		0
863	42	K	Others	PSY	2012	4	0				0				0					0		0
863	43	K	Others	PSY	2013	4	0				0				0					0		0
863	44	K	Others	PSY	2014	4	0				0				0					0		0
864	49	K	Others	MED	2011	3	0				0				0					0		0
864	50	K	Others	MED	2012	3	0				0				0					0		0
865	35	K	Others	MED	2013	3	0				0				0					0		0
865	36	K	Others	MED	2014	3	0				0				0					0		0
866	45	M	Associate professor	SSC	2012	2	0				0				0					0		0
866	47	M	Professor	SSC	2014	2	0				0				0					0		0
867	38	K	Others	MNT	2011	4	0				0				0					0		0
867	40	K	Others	MNT	2013	4	0				0				0					0		0
867	41	K	Others	MNT	2014	4	0				0				0					0		0
867	38	K	Others	MED	2011	4	0				0				0					0		0
867	40	K	Others	MED	2013	4	0				0				0					0		0
867	41	K	Others	MED	2014	4	0				0				0					0		0
868	52	K	Others	MED	2011	2	0				0				0					0		0
869	40	M	Others	MED	2014	3	0				0				0					0		0
870	58	K	Others	HUM	2012	2	0				0				0					0		0
871	41	M	Others	MED	2013	4	0				0				0					0		0
871	42	M	Others	MED	2014	4	0				0				0					0		0
872	50	K	Researcher	MED	2011	4	0				0				0					0		0
872	51	K	Researcher	MED	2012	4	0				0				0					0		0
873	42	M	Researcher	MNT	2012	1	0				0				0					0		0
874	39	M	Others	MNT	2011	4	0				0				0					0		0
874	39	M	Others	MED	2011	4	0				0				0					0		0
874	41	M	Others	MED	2013	4	0				0				0					0		0
874	42	M	Others	MED	2014	4	0				0				0					0		0
875	43	K	PhD student	MED	2014	1	0				0				0					0		0
876	37	K	Others	MNT	2012	2	0				0				0					0		0
877	33	M	Others	HUM	2011	1	0				0				0					0		0
878	34	K	Others	MNT	2012	3	0				0				0					0		0
879	33	K	Others	MED	2013	3	0				0				0					0		0
879	34	K	Others	MED	2014	3	0				0				0					0		0
880	38	M	Others	MED	2011	6	0				0				0					0		0
880	39	M	Others	MED	2012	6	0				0				0					0		0
881	51	M	Others	MED	2011	43	0				0				0					0		0
881	52	M	Others	MED	2012	43	0				0				0					0		0
881	53	M	Others	MED	2013	43	0				0				0					0		0
881	54	M	Others	MED	2014	43	0				0				0					0		0
882	36	K	Others	MED	2011	4	0				0				0					0		0
882	37	K	Others	MED	2012	4	0				0				0					0		0
883	29	M	Others	MED	2011	2	0				0				0					0		0
884	33	M	Post doc	HUM	2011	2	0				0				0					0		0
884	35	M	Post doc	HUM	2013	2	0				0				0					0		0
885	52	M	Others	MED	2011	10	0				0				0					0		0
885	53	M	Others	MED	2012	10	0				0				0					0		0
885	54	M	Others	MED	2013	10	0				0				0					0		0
885	55	M	Others	MED	2014	10	0				0				0					0		0
886	40	K	PhD student	MED	2011	8	0				0				0					0		0
886	41	K	Others	MED	2012	8	0				0				0					0		0
886	42	K	Others	MED	2013	8	0				0				0					0		0
886	43	K	Others	MED	2014	8	0				0				0					0		0
887	62	M	Others	MED	2012	1	0				0				0					0		0
888	30	M	Engineer	MED	2011	5	0				0				0					0		0
888	31	M	Others	MED	2012	5	0				0				0					0		0
889	33	M	Others	MNT	2011	142	0				0				0					0		0
889	34	M	Others	MNT	2012	142	0				0				0					0		0
889	35	M	Others	MNT	2013	142	0				0				0					0		0
889	36	M	Others	MNT	2014	142	0				0				0					0		0
890	31	M	Engineer	MNT	2011	82	0				0				0					0		0
890	32	M	Engineer	MNT	2012	82	0				0				0					0		0
890	33	M	Others	MNT	2013	82	0				0				0					0		0
891	55	M	Others	MED	2011	9	0				0				0					0		0
891	57	M	Others	MED	2013	9	0				0				0					0		0
891	58	M	Others	MED	2014	9	0				0				0					0		0
892	45	K	Associate professor	Other Units	2014	1	0				0				0					0		0
893	80	M	Others	MED	2012	3	0				0				0					0		0
893	81	M	Others	MED	2013	3	0				0				0					0		0
893	82	M	Others	MED	2014	3	0				0				0					0		0
894	34	K	PhD student	MED	2011	1	0				0				0					0		0
895	39	K	Researcher	SSC	2011	5	0				0				0					0		0
895	40	K	Others	SSC	2012	5	0				0				0					0		0
895	42	K	Others	SSC	2014	5	0				0				0					0		0
896	58	M	Researcher	MED	2013	3	0				0				0					0		0
896	59	M	Researcher	MED	2014	3	0				0				0					0		0
897	71	K	Others	MNT	2012	6	0				0				0					0		0
897	72	K		MNT	2013	6	0				0				0					0		0
897	73	K		MNT	2014	6	0				0				0					0		0
898	55	M	Associate professor	PSY	2011	4	0				0				0					0		0
898	58	M	Associate professor	PSY	2014	4	0				0				0					0		0
899	35	K	PhD student	MED	2011	1	0				0				0					0		0
900	32	M	PhD student	MED	2012	3	0				0				0					0		0
900	33	M	Others	MED	2013	3	0				0				0					0		0
901	50	K	Researcher	MED	2011	4	0				0				0					0		0
902	39	M	Researcher	MNT	2011	1	0				0				0					0		0
903	32	M	Others	MNT	2011	6	0				0				0					0		0
903	34	M	Others	MNT	2013	6	0				0				0					0		0
903	35	M	Others	MNT	2014	6	0				0				0					0		0
904	45	K	PhD student	MED	2011	7	0				0				0					0		0
904	46	K	PhD student	MED	2012	7	0				0				0					0		0
904	47	K	PhD student	MED	2013	7	0				0				0					0		0
905	31	K	Others	MED	2011	9	0				0				0					0		0
905	32	K	Others	MED	2012	9	0				0				0					0		0
906	59	M	Researcher	MED	2014	2	0				0				0					0		0
907	43	M	PhD student	MED	2011	1	0				0				0					0		0
908	32	M	Others	MNT	2012	2	0				0				0					0		0
908	34	M		MNT	2014	2	0				0				0					0		0
909	28	K	Associate professor	MNT	2011	3	0				0				0					0		0
910	50	K	Associate professor	MED	2013	3	0				0				0					0		0
910	51	K	Associate professor	MED	2014	3	0				0				0					0		0
911	39	M	Researcher	MNT	2011	148	0				0				0					0		0
911	40	M	Researcher	MNT	2012	148	0				0				0					0		0
911	41	M	Researcher	MNT	2013	148	0				0				0					0		0
911	42	M	Researcher	MNT	2014	148	0				0				0					0		0
912	32	M	Others	Other units	2012	11	0				0				0					0		0
912	31	M	Others	PSY	2011	11	0				0				0					0		0
912	32	M	Others	PSY	2012	11	0				0				0					0		0
913	34	K	Others	MNT	2012	1	0				0				0					0		0
914	42	M	Others	MED	2011	1	0				0				0					0		0
915	42	M	Others	MED	2011	1	0				0				0					0		0
916	42	M	Associate professor	MED	2011	2	0				0				0					0		0
916	45	M	Others	MED	2014	2	0				0				0					0		0
917	41	K	PhD student	MED	2011	5	0				0				0					0		0
917	43	K	Others	MED	2013	5	0				0				0					0		0
917	44	K	Others	MED	2014	5	0				0				0					0		0
918	34	K	PhD student	PSY	2014	1	0				0				0					0		0
919	29	M	Others	MNT	2011	1	0				0				0					0		0
920	29	M	Others	MED	2011	2	0				0				0					0		0
920	30	M	Others	MED	2012	2	0				0				0					0		0
921	34	K	Others	MED	2011	1	0				0				0					0		0
922	33	M	PhD student	HUM	2011	14	0				0				0					0		0
922	34	M	PhD student	HUM	2012	14	0				0				0					0		0
922	35	M	PhD student	HUM	2013	14	0				0				0					0		0
922	36	M	Others	HUM	2014	14	0				0				0					0		0
923	40	K	Others	MNT	2013	3	0				0				0					0		0
924	33	K	Others	MNT	2011	4	0				0				0					0		0
924	35	K	Others	MNT	2013	4	0				0				0					0		0
925	31	K	PhD student	MNT	2011	5	0				0				0					0		0
925	32	K		MNT	2012	5	0				0				0					0		0
926	35	M	Others	PSY	2012	3	0				0				0					0		0
927	31	M	Researcher	MNT	2011	2	0				0				0					0		0
928	34	M	Others	MED	2011	5	0				0				0					0		0
928	35	M	Others	MED	2012	5	0				0				0					0		0
928	34	M	Others	Other Units	2011	5	0				0				0					0		0
929	45	M	Others	Other Units	2013	3	0				0				0					0		0
929	46	M	Others	Other Units	2014	3	0				0				0					0		0
930	49	M	Others	MED	2011	1	0				0				0					0		0
931	60	K	PhD student	MED	2011	7	0				0				0					0		0
931	61	K	Others	MED	2012	7	0				0				0					0		0
932	38	K	PhD student	MED	2012	2	0				0				0					0		0
933	36	K	PhD student	MNT	2013	1	0				0				0					0		0
934	29	M	Others	MNT	2011	2	0				0				0					0		0
934	32	M	Others	MNT	2014	2	0				0				0					0		0
935	41	K	PhD student	MED	2012	2	0				0				0					0		0
936	35	M	Post doc	MNT	2011	3	0				0				0					0		0
937	32	M	PhD student	MNT	2011	2	0				0				0					0		0
938	42	M	Others	MNT	2014	1	0				0				0					0		0
939	34	M	Others	MED	2012	3	0				0				0					0		0
939	35	M	Others	MED	2013	3	0				0				0					0		0
940	37	M	PhD student	PSY	2011	3	0				0				0					0		0
941	34	M	Associate professor	MNT	2013	3	0				0				0					0		0
941	35	M	Associate professor	MNT	2014	3	0				0				0					0		0
942	43	M	Associate professor	MED	2011	11	0				0				0					0		0
942	44	M	Associate professor	MED	2012	11	0				0				0					0		0
942	45	M	Associate professor	MED	2013	11	0				0				0					0		0
942	46	M	Others	MED	2014	11	0				0				0					0		0
943	38	K	Others	MED	2014	1	0				0				0					0		0
944	34	M	Researcher	MED	2013	3	0				0				0					0		0
945	32	K	Others	MNT	2012	4	0				0				0					0		0
945	34	K	Post doc	MED	2014	4	0				0				0					0		0
946	40	M	PhD student	MNT	2014	1	0				0				0					0		0
947	41	M	PhD student	MNT	2011	1	0				0				0					0		0
948	48	M	Others	MED	2012	5	0				0				0					0		0
948	50	M	Others	MED	2014	5	0				0				0					0		0
949	53	K	Associate professor	SSC	2012	8	0				0				0					0		0
949	54	K	Associate professor	SSC	2013	8	0				0				0					0		0
949	55	K	Professor	SSC	2014	8	0				0				0					0		0
950	68	M	Others	SSC	2012	4	0				0				0					0		0
950	69	M	Others	SSC	2013	4	0				0				0					0		0
950	70	M	Others	SSC	2014	4	0				0				0					0		0
951	63	M		Other Units	2011	6	0				0				0					0		0
951	64	M		Other Units	2012	6	0				0				0					0		0
952	36	M	Others	MED	2011	4	0				0				0					0		0
953	36	K	PhD student	MED	2011	3	0				0				0					0		0
953	37	K	Others	MED	2012	3	0				0				0					0		0
953	39	K	Others	MED	2014	3	0				0				0					0		0
954	38	M	PhD student	MED	2012	1	0				0				0					0		0
955	41	M	Others	MED	2011	1	0				0				0					0		0
956	48	K	Others	MED	2012	1	0				0				0					0		0
957	50	K	PhD student	MED	2011	6	0				0				0					0		0
958	39	K	Post doc	MED	2011	13	0				0				0					0		0
958	40	K	Post doc	MED	2012	13	0				0				0					0		0
958	41	K	Post doc	MED	2013	13	0				0				0					0		0
958	42	K	Post doc	MED	2014	13	0				0				0					0		0
959	54	K		HUM	2011	1	0				0				0					0		0
960	45	K	PhD student	MED	2012	4	0				0				0					0		0
960	47	K	Others	MED	2014	4	0				0				0					0		0
961	46	M	Associate professor	MED	2011	5	0				0				0					0		0
961	49	M	Associate professor	MED	2014	5	0				0				0					0		0
962	61	M	Others	MED	2011	3	0				0				0					0		0
962	62	M	Others	MED	2012	3	0				0				0					0		0
962	63	M	Others	MED	2013	3	0				0				0					0		0
963	42	M	Others	MED	2013	1	0				0				0					0		0
964	31	M	Associate professor	MNT	2011	13	0				0				0					0		0
964	32	M	Associate professor	MNT	2012	13	0				0				0					0		0
964	33	M	Associate professor	MNT	2013	13	0				0				0					0		0
965	49	M	Professor	MNT	2012	3	0				0				0					0		0
966	35	M	Researcher	Other Units	2012	2	0				0				0					0		0
967	32	M	Others	MNT	2011	2	0				0				0					0		0
967	32	M	Others	Other Units	2011	2	0				0				0					0		0
968	36	K	Others	MNT	2011	3	0				0				0					0		0
968	37	K	Others	MNT	2012	3	0				0				0					0		0
969	34	M	Others	HUM	2012	1	0				0				0					0		0
970	62	M	Others	MED	2014	1	0				0				0					0		0
971	35	M	Others	MED	2011	9	0				0				0					0		0
971	36	M	Others	MED	2012	9	0				0				0					0		0
971	37	M	Others	MED	2013	9	0				0				0					0		0
972	36	M		MED	2014	1	0				0				0					0		0
973	49	M	Others	MED	2013	3	0				0				0					0		0
973	50	M	Others	MED	2014	3	0				0				0					0		0
974	32	K	PhD student	HUM	2011	1	0				0				0					0		0
975	41	K	Others	SSC	2014	1	0				0				0					0		0
976	34	K	Others	MNT	2011	1	0				0				0					0		0
977	79	M	Others	MED	2011	1	0				0				0					0		0
978	42	K	Others	MED	2012	1	0				0				0					0		0
979	34	M	Others	MNT	2011	3	0				0				0					0		0
979	34	M	Others	MED	2011	3	0				0				0					0		0
979	35	M	Others	MED	2012	3	0				0				0					0		0
980	43	M	Associate professor	MNT	2011	3	0				0				0					0		0
980	44	M	Associate professor	MNT	2012	3	0				0				0					0		0
981	49	M	Professor	Other units	2012	67	0				0				0					0		0
981	48	M	Others	MED	2011	67	0				0				0					0		0
981	49	M	Professor	MED	2012	67	0				0				0					0		0
981	50	M	Professor	MED	2013	67	0				0				0					0		0
981	51	M	Professor	MED	2014	67	0				0				0					0		0
981	48	M	Others	Other Units	2011	67	0				0				0					0		0
982	44	M	Researcher	MNT	2011	22	0				0				0					0		0
982	45	M	Researcher	MNT	2012	22	0				0				0					0		0
982	46	M	Researcher	MNT	2013	22	0				0				0					0		0
982	47	M	Researcher	MNT	2014	22	0				0				0					0		0
983	33	K	PhD student	MNT	2011	3	0				0				0					0		0
984	33	M	PhD student	Other units	2012	5	0				0				0					0		0
984	33	M	PhD student	PSY	2012	5	0				0				0					0		0
984	34	M	Others	PSY	2013	5	0				0				0					0		0
985	43	M	Others	Other Units	2012	4	0				0				0					0		0
986	46	K	Others	Other Units	2012	2	0				0				0					0		0
987	35	K	Others	MNT	2012	3	0				0				0					0		0
987	36	K	Others	MNT	2013	3	0				0				0					0		0
988	33	M	Post doc	HUM	2011	6	0				0				0					0		0
988	35	M	Associate professor	HUM	2013	6	0				0				0					0		0
988	36	M	Associate professor	HUM	2014	6	0				0				0					0		0
989	54	K	Associate professor	MED	2011	7	0				0				0					0		0
989	55	K	Associate professor	MED	2012	7	0				0				0					0		0
989	57	K	Professor	MED	2014	7	0				0				0					0		0
990	72	K	Others	MED	2011	4	0				0				0					0		0
990	73	K	Others	MED	2012	4	0				0				0					0		0
991	51	M	Others	MED	2013	3	0				0				0					0		0
991	52	M	Others	MED	2014	3	0				0				0					0		0
992	33	M	Others	SSC	2012	1	0				0				0					0		0
993	51	K	Post doc	PSY	2011	1	0				0				0					0		0
994	51	K	Others	MED	2012	2	0				0				0					0		0
995	42	M	Associate professor	PSY	2011	3	0				0				0					0		0
996	32	M	PhD student	MNT	2011	1	0				0				0					0		0
997	34	M	Others	MNT	2011	6	0				0				0					0		0
997	35	M	Others	MNT	2012	6	0				0				0					0		0
997	36	M	Others	MNT	2013	6	0				0				0					0		0
998	53	K	Others	SSC	2013	4	0				0				0					0		0
998	54	K	Others	SSC	2014	4	0				0				0					0		0
999	43	K	Others	MED	2011	11	0				0				0					0		0
999	44	K	Associate professor	MED	2012	11	0				0				0					0		0
999	45	K	Others	MED	2013	11	0				0				0					0		0
999	46	K	Others	MED	2014	11	0				0				0					0		0
1000	40	M	Others	Other Units	2014	4	0				0				0					0		0
1001	49	M		MNT	2011	5	0				0				0					0		0
1001	50	M		MNT	2012	5	0				0				0					0		0
1002	36	M	Others	HUM	2012	1	0				0				0					0		0
1003	65	M	Others	MED	2011	5	0				0				0					0		0
1003	66	M	Others	MED	2012	5	0				0				0					0		0
1004	52	M	Others	PSY	2012	1	0				0				0					0		0
[truncated: 7,114 more rows]
