# Supplementary material for: Digital Presence of Norwegian Scholars on Academic Network Sites—Where and Who Are They?
Source: PLoS One. 2015 Nov 13;10(11):e0142709. doi: 10.1371/journal.pone.0142709 (PMC4643921; doi:10.1371/journal.pone.0142709)
Supplement: S2 Table — The file contains the numbers visualized in Fig 4. (CSV) [file pone.0142709.s002.csv]

1	0,693786129	-9999	0,825161385	0,447826469	0,697879815	0,537433032	0,681342465	0,637408703	0,578964306	0,704739824	0,59632557	0,575432533	0,638175153	0,683401088	0,260508977	0,488727399	-9999	0,594232822	-9999	0,227065263
-9999	1	0,468623349	0,893995004	-9999	0,901264544	0,718898295	0,91944239	0,903201318	0,781826519	0,933444814	0,72778302	0,898434444	0,925939553	0,907507072	-9999	0,477322252	0,3	0,703947373	0,9	-9999
-9999	-9999	1	0,6	0,447213595	0,328884202	0,708331177	0,240592278	0,384797497	0,722935943	0,216856757	0,324178992	0,343405195	0,37773071	0,348370374	0,782623792	0,345849105	0,111803399	0,359503408	-9999	-9999
-9999	-9999	-9999	1	0,2	0,97653356	0,69976118	0,950606083	0,900107916	0,695651858	0,959484288	0,748921011	0,727912542	0,845189673	0,938262355	0,2	0,350504343	0,2	0,742574258	-9999	-9999
-9999	-9999	-9999	-9999	1	0,432834595	1	0,292832631	0,293434648	0,975	0,311591879	0,36537228	0,236533804	0,306741883	0,346143431	0,671320288	0,207853548	0,430600313	0,391183799	0,296583677	0,132099073
-9999	-9999	-9999	-9999	-9999	1	0,655584605	0,887457962	0,902605547	0,651057274	0,90180813	0,828874456	0,836060523	0,905350001	0,942719123	0,197625182	0,636951526	-9999	0,762133243	-9999	0,339434609
-9999	-9999	-9999	-9999	-9999	-9999	1	0,796398223	0,723597875	0,959579768	0,770737665	0,586609264	0,722411332	0,722965475	0,684828043	0,80511756	0,492964535	0,609937546	0,535489078	-9999	-9999
-9999	-9999	-9999	-9999	-9999	-9999	-9999	1	0,940436456	0,780029064	0,982216768	0,742210238	0,694599607	0,804220362	0,867800887	-9999	0,58535132	-9999	0,709766713	-9999	-9999
-9999	-9999	-9999	-9999	-9999	-9999	-9999	-9999	1	0,700808342	0,922084039	0,813971866	0,8925603	0,925965615	0,935879217	-9999	0,660200476	-9999	0,729741691	-9999	0,294169144
-9999	-9999	-9999	-9999	-9999	-9999	-9999	-9999	-9999	1	0,774877433	0,59727199	0,730649351	0,734781778	0,683830549	0,756322557	0,521238221	0,512347538	0,547118338	-9999	-9999
-9999	-9999	-9999	-9999	-9999	-9999	-9999	-9999	-9999	-9999	1	0,741475572	0,703580454	0,816615889	0,879620483	0,134502782	0,573962321	-9999	0,710584793	-9999	-9999
-9999	-9999	-9999	-9999	-9999	-9999	-9999	-9999	-9999	-9999	-9999	1	0,788206342	0,820806091	0,888944076	0,166503346	0,693751903	-9999	0,771323899	-9999	0,390658381
-9999	-9999	-9999	-9999	-9999	-9999	-9999	-9999	-9999	-9999	-9999	-9999	1	0,979343091	0,901160628	-9999	0,658996845	-9999	0,707123648	-9999	0,326303494
-9999	-9999	-9999	-9999	-9999	-9999	-9999	-9999	-9999	-9999	-9999	-9999	-9999	1	0,94445364	-9999	0,67880765	-9999	0,74352835	-9999	0,338565501
-9999	-9999	-9999	-9999	-9999	-9999	-9999	-9999	-9999	-9999	-9999	-9999	-9999	-9999	1	-9999	0,724521916	-9999	0,788583638	-9999	0,348970517
-9999	-9999	-9999	-9999	-9999	-9999	-9999	-9999	-9999	-9999	-9999	-9999	-9999	-9999	-9999	1	-9999	0,71507407	0,228564902	0,451422094	-9999
-9999	-9999	-9999	-9999	-9999	-9999	-9999	-9999	-9999	-9999	-9999	-9999	-9999	-9999	-9999	-9999	1	-9999	0,790947187	-9999	0,370977132
-9999	-9999	-9999	-9999	-9999	-9999	-9999	-9999	-9999	-9999	-9999	-9999	-9999	-9999	-9999	-9999	-9999	1	-9999	0,819361988	-9999
-9999	-9999	-9999	-9999	-9999	-9999	-9999	-9999	-9999	-9999	-9999	-9999	-9999	-9999	-9999	-9999	-9999	-9999	1	-9999	0,609870574
-9999	-9999	-9999	-9999	-9999	-9999	-9999	-9999	-9999	-9999	-9999	-9999	-9999	-9999	-9999	-9999	-9999	-9999	-9999	1	0,166541144
-9999	-9999	-9999	-9999	-9999	-9999	-9999	-9999	-9999	-9999	-9999	-9999	-9999	-9999	-9999	-9999	-9999	-9999	-9999	-9999	1
